# Supplementary material for: Systemic Metabolomics in a Framework of Genetics and Lifestyle in Age-Related Macular Degeneration
Source: Metabolites. 2023 May 27;13(6):701. doi: 10.3390/metabo13060701 (PMC10305219; doi:10.3390/metabo13060701)
Supplement: Supplementary file 1 [file metabolites-13-00701-s001.zip]

Archive with 2 entries (2 files):
- metabolites-2384753-supplementary-1.pdf
- metabolites-2384753-supplementary-2.xlsx
