# Supplementary material for: Systemic Metabolomics in a Framework of Genetics and Lifestyle in Age-Related Macular Degeneration
Source: Metabolites. 2023 May 27;13(6):701. doi: 10.3390/metabo13060701 (PMC10305219; doi:10.3390/metabo13060701)
Supplement: Supplementary file 1 [file metabolites-13-00701-s001.zip › metabolites-2384753-supplementary-2.xlsx]

## Sheet: Table S1
Association with early-intermediate AMD	EUGENDA - Nijmegen			EUGENDA - Cologne			Rotterdam Study			Pooled Analysis				Meta analysis
Metabolite	OR	95% CI	P value	OR	95% CI	P value	OR	95% CI	P value	OR	95% CI	P value	FDR P value	OR	95% CI	P value	FDR P value	Same Effect Direction
M-VLDL-TG	0.79	0.69-0.9	5.87E-04	0.81	0.7-0.94	6.44E-03	0.97	0.86-1.09	5.94E-01	0.84	0.78-0.91	1.72E-05	1.09E-04	0.85	0.73-0.99	1.63E-05	1.03E-04	yes
HDL-D	1.22	1.06-1.41	5.60E-03	1.18	1.01-1.38	3.29E-02	1.13	0.99-1.28	6.84E-02	1.21	1.11-1.31	4.53E-06	6.61E-05	1.18	1.01-1.39	1.90E-05	1.06E-04	yes
Serum-TG	0.79	0.69-0.9	5.43E-04	0.83	0.72-0.96	1.04E-02	0.96	0.85-1.09	5.42E-01	0.85	0.78-0.92	2.75E-05	1.39E-04	0.86	0.74-1	1.87E-05	1.06E-04	yes
S-VLDL-PL	0.81	0.71-0.93	2.56E-03	0.85	0.74-0.99	3.13E-02	0.92	0.81-1.04	1.68E-01	0.84	0.78-0.91	2.96E-05	1.44E-04	0.86	0.74-1	1.79E-05	1.06E-04	yes
L-VLDL-CE	0.77	0.67-0.89	3.81E-04	0.82	0.71-0.95	9.09E-03	0.97	0.86-1.09	5.97E-01	0.84	0.78-0.91	2.07E-05	1.21E-04	0.85	0.73-0.99	1.98E-05	1.07E-04	yes
VLDL-C	0.77	0.67-0.88	1.26E-04	0.87	0.75-1	5.13E-02	0.92	0.82-1.05	2.13E-01	0.84	0.77-0.91	2.33E-05	1.26E-04	0.86	0.74-1	2.17E-05	1.11E-04	yes
S-VLDL-FC	0.82	0.71-0.93	2.90E-03	0.87	0.75-1	5.31E-02	0.90	0.79-1.02	8.76E-02	0.83	0.76-0.91	4.13E-05	1.88E-04	0.86	0.74-1	2.20E-05	1.11E-04	yes
L-VLDL-L	0.79	0.69-0.9	5.48E-04	0.81	0.7-0.94	5.34E-03	0.98	0.86-1.1	6.89E-01	0.84	0.78-0.91	2.70E-05	1.39E-04	0.85	0.73-0.99	2.30E-05	1.12E-04	yes
ApoA1	1.18	1.02-1.37	2.53E-02	1.18	1.01-1.38	4.08E-02	1.10	0.96-1.26	1.73E-01	1.19	1.09-1.29	8.66E-05	3.16E-04	1.16	0.98-1.37	4.62E-04	1.25E-03	yes
Cit	0.90	0.79-1.03	1.24E-01	0.91	0.78-1.05	1.98E-01	0.95	0.83-1.08	4.34E-01	0.86	0.76-0.97	1.81E-02	3.43E-02	0.93	0.79-1.08	6.84E-03	1.41E-02	yes
TotFA	0.84	0.74-0.97	1.50E-02	0.92	0.79-1.06	2.57E-01	0.97	0.85-1.1	6.53E-01	0.91	0.84-0.98	1.87E-02	3.50E-02	0.91	0.78-1.06	6.81E-03	1.41E-02	yes
Ile	0.78	0.68-0.9	6.30E-04	0.90	0.78-1.04	1.62E-01	0.98	0.86-1.12	7.59E-01	0.86	0.8-0.94	5.34E-04	1.34E-03	0.89	0.76-1.04	5.91E-04	1.57E-03	yes
L-VLDL-PL	0.79	0.68-0.9	6.84E-04	0.81	0.7-0.95	7.19E-03	0.97	0.86-1.1	6.80E-01	0.84	0.78-0.92	3.93E-05	1.85E-04	0.85	0.73-1	3.88E-05	1.77E-04	yes
L-VLDL-C	0.78	0.68-0.9	6.29E-04	0.82	0.71-0.95	9.04E-03	0.97	0.86-1.1	6.37E-01	0.85	0.78-0.92	4.27E-05	1.89E-04	0.86	0.73-1	3.78E-05	1.77E-04	yes
S-VLDL-CE	0.79	0.69-0.91	6.96E-04	0.94	0.82-1.08	4.02E-01	0.90	0.79-1.02	9.08E-02	0.85	0.77-0.93	7.33E-04	1.78E-03	0.88	0.76-1.03	7.73E-04	2.01E-03	yes
MUFA	0.84	0.73-0.96	1.01E-02	0.87	0.75-1	5.21E-02	0.95	0.83-1.07	3.98E-01	0.87	0.8-0.96	2.94E-03	6.50E-03	0.89	0.76-1.03	7.95E-04	2.04E-03	yes
XL-HDL-FC	1.16	1.01-1.34	3.60E-02	1.17	1.01-1.37	3.69E-02	1.11	0.98-1.26	1.01E-01	1.18	1.1-1.28	2.23E-05	1.25E-04	1.16	0.99-1.36	4.99E-05	2.21E-04	yes
L-VLDL-TG	0.79	0.69-0.91	8.38E-04	0.81	0.7-0.94	5.43E-03	0.99	0.87-1.12	8.38E-01	0.85	0.78-0.92	5.54E-05	2.38E-04	0.85	0.73-1	5.50E-05	2.36E-04	yes
XL-VLDL-CE	0.77	0.67-0.89	4.00E-04	0.83	0.72-0.97	1.56E-02	0.96	0.85-1.09	5.68E-01	0.85	0.78-0.92	5.82E-05	2.43E-04	0.86	0.73-1	6.61E-05	2.76E-04	yes
XL-VLDL-FC	0.78	0.67-0.9	5.00E-04	0.84	0.73-0.98	2.35E-02	0.98	0.87-1.11	7.87E-01	0.86	0.8-0.93	2.61E-04	7.34E-04	0.87	0.75-1.02	1.05E-03	2.88E-03	yes
L-VLDL-FC	0.79	0.69-0.91	1.04E-03	0.82	0.7-0.95	8.13E-03	0.98	0.87-1.11	7.77E-01	0.85	0.79-0.92	7.97E-05	3.06E-04	0.86	0.73-1	7.63E-05	3.01E-04	yes
S-HDL-TG	0.80	0.69-0.91	1.02E-03	0.85	0.74-0.98	3.00E-02	0.95	0.84-1.07	4.18E-01	0.85	0.79-0.92	8.57E-05	3.16E-04	0.87	0.75-1.01	7.56E-05	3.01E-04	yes
L-VLDL-P	0.79	0.69-0.91	1.02E-03	0.81	0.7-0.94	6.83E-03	0.99	0.87-1.12	8.58E-01	0.85	0.78-0.92	6.97E-05	2.75E-04	0.86	0.73-1	8.36E-05	3.21E-04	yes
XL-HDL-C	1.13	0.99-1.3	7.78E-02	1.15	0.99-1.34	6.79E-02	1.12	0.98-1.27	8.62E-02	1.18	1.09-1.27	6.34E-05	2.57E-04	1.15	0.98-1.34	9.38E-05	3.51E-04	yes
XL-VLDL-C	0.77	0.67-0.89	4.14E-04	0.84	0.72-0.97	1.83E-02	0.97	0.86-1.1	6.23E-01	0.85	0.79-0.92	9.24E-05	3.29E-04	0.86	0.74-1.01	1.13E-04	4.12E-04	yes
M-HDL-L	1.21	1.04-1.39	1.06E-02	1.10	0.94-1.28	2.27E-01	1.04	0.9-1.19	5.98E-01	1.14	1.04-1.25	5.38E-03	1.13E-02	1.13	0.96-1.33	2.21E-02	4.26E-02	yes
XL-HDL-CE	1.12	0.98-1.29	1.05E-01	1.14	0.98-1.32	9.01E-02	1.12	0.99-1.27	8.22E-02	1.17	1.08-1.27	1.07E-04	3.72E-04	1.14	0.97-1.33	1.38E-04	4.69E-04	yes
S-VLDL-C	0.79	0.69-0.91	7.15E-04	0.91	0.79-1.05	1.92E-01	0.89	0.79-1.01	8.11E-02	0.83	0.76-0.91	1.50E-04	4.76E-04	0.87	0.75-1.01	1.32E-04	4.69E-04	yes
XS-VLDL-TG	0.85	0.74-0.97	1.68E-02	0.87	0.75-1	5.48E-02	0.93	0.82-1.05	2.45E-01	0.86	0.8-0.93	2.23E-04	6.38E-04	0.88	0.76-1.02	1.37E-04	4.69E-04	yes
VLDL-D	0.81	0.71-0.93	2.80E-03	0.82	0.71-0.95	6.63E-03	1.00	0.88-1.13	9.50E-01	0.85	0.79-0.93	1.17E-04	3.99E-04	0.87	0.75-1.02	1.68E-04	5.35E-04	yes
XL-VLDL-L	0.79	0.68-0.9	6.85E-04	0.82	0.7-0.95	8.03E-03	0.99	0.88-1.12	9.02E-01	0.85	0.79-0.93	1.33E-04	4.32E-04	0.86	0.74-1.01	1.69E-04	5.35E-04	yes
XL-VLDL-TG	0.79	0.69-0.91	1.02E-03	0.81	0.7-0.95	7.51E-03	1.00	0.88-1.13	9.65E-01	0.86	0.79-0.93	1.54E-04	4.80E-04	0.87	0.74-1.01	1.84E-04	5.72E-04	yes
M-HDL-TG	0.84	0.73-0.96	8.74E-03	0.85	0.74-0.98	2.84E-02	0.96	0.85-1.09	5.40E-01	0.87	0.8-0.94	5.98E-04	1.48E-03	0.89	0.76-1.03	2.02E-04	6.14E-04	yes
XS-VLDL-P	0.84	0.73-0.96	1.27E-02	0.96	0.83-1.11	6.09E-01	0.89	0.78-1.01	6.33E-02	0.88	0.81-0.96	4.06E-03	8.81E-03	0.90	0.77-1.05	3.33E-03	7.48E-03	yes
HDL2-C	1.30	1.12-1.5	4.27E-04	1.23	1.05-1.43	1.04E-02	1.13	0.99-1.29	6.78E-02	1.25	1.15-1.36	1.45E-07	1.49E-05	1.23	1.04-1.44	8.41E-07	7.58E-05	yes
L-HDL-C	1.29	1.12-1.49	3.89E-04	1.20	1.03-1.4	1.68E-02	1.11	0.98-1.26	1.14E-01	1.23	1.14-1.34	4.31E-07	1.49E-05	1.21	1.03-1.41	2.50E-06	7.58E-05	yes
L-HDL-CE	1.29	1.12-1.49	4.21E-04	1.20	1.03-1.4	1.95E-02	1.11	0.98-1.26	1.04E-01	1.23	1.14-1.33	4.65E-07	1.49E-05	1.21	1.03-1.41	2.71E-06	7.58E-05	yes
L-HDL-FC	1.29	1.12-1.48	3.86E-04	1.20	1.03-1.39	1.85E-02	1.10	0.97-1.25	1.29E-01	1.23	1.13-1.33	5.64E-07	1.49E-05	1.20	1.02-1.4	2.91E-06	7.58E-05	yes
L-HDL-L	1.29	1.12-1.49	5.03E-04	1.22	1.04-1.42	1.26E-02	1.11	0.97-1.26	1.17E-01	1.24	1.14-1.34	5.81E-07	1.49E-05	1.21	1.03-1.43	3.36E-06	7.58E-05	yes
L-HDL-PL	1.30	1.12-1.5	4.68E-04	1.21	1.04-1.42	1.44E-02	1.11	0.98-1.27	1.10E-01	1.24	1.14-1.34	7.54E-07	1.49E-05	1.21	1.03-1.43	4.15E-06	7.58E-05	yes
XL-HDL-PL	1.23	1.07-1.42	3.69E-03	1.21	1.04-1.4	1.63E-02	1.14	1.01-1.3	4.13E-02	1.22	1.13-1.33	9.13E-07	1.49E-05	1.20	1.02-1.4	1.97E-06	7.58E-05	yes
M-VLDL-C	0.76	0.67-0.88	1.28E-04	0.84	0.72-0.97	1.62E-02	0.94	0.83-1.06	3.08E-01	0.83	0.77-0.9	5.13E-06	6.81E-05	0.84	0.72-0.98	3.69E-06	7.58E-05	yes
L-HDL-P	1.28	1.11-1.48	6.28E-04	1.19	1.02-1.39	2.38E-02	1.12	0.98-1.27	9.29E-02	1.23	1.13-1.33	9.20E-07	1.49E-05	1.20	1.03-1.41	4.99E-06	7.75E-05	yes
M-VLDL-PL	0.77	0.67-0.89	2.83E-04	0.82	0.71-0.95	9.64E-03	0.95	0.84-1.07	3.72E-01	0.83	0.77-0.9	6.00E-06	7.30E-05	0.85	0.73-0.99	5.31E-06	7.75E-05	yes
HDL-C	1.30	1.12-1.5	4.69E-04	1.23	1.05-1.43	9.86E-03	1.07	0.94-1.23	2.88E-01	1.23	1.14-1.34	8.33E-07	1.49E-05	1.21	1.03-1.43	5.89E-06	7.81E-05	yes
M-VLDL-L	0.78	0.68-0.89	2.81E-04	0.82	0.71-0.95	8.19E-03	0.95	0.84-1.08	4.54E-01	0.84	0.77-0.9	7.55E-06	7.35E-05	0.85	0.73-0.99	6.58E-06	8.01E-05	yes
XL-HDL-P	1.18	1.02-1.35	2.17E-02	1.17	1.01-1.36	3.78E-02	1.14	1-1.3	4.17E-02	1.20	1.11-1.29	6.55E-06	7.35E-05	1.17	1-1.37	1.02E-05	8.07E-05	yes
M-VLDL-FC	0.78	0.68-0.9	4.60E-04	0.82	0.71-0.95	9.51E-03	0.95	0.84-1.08	4.43E-01	0.84	0.77-0.91	1.09E-05	9.91E-05	0.85	0.73-0.99	8.55E-06	8.07E-05	yes
M-VLDL-CE	0.77	0.67-0.88	2.03E-04	0.85	0.74-0.99	3.43E-02	0.93	0.82-1.05	2.27E-01	0.84	0.77-0.91	1.23E-05	9.98E-05	0.85	0.73-0.99	7.94E-06	8.07E-05	yes
M-VLDL-P	0.78	0.68-0.9	4.41E-04	0.82	0.7-0.95	8.30E-03	0.96	0.85-1.08	5.04E-01	0.84	0.77-0.91	1.16E-05	9.98E-05	0.85	0.73-0.99	1.16E-05	8.07E-05	yes
S-VLDL-L	0.80	0.7-0.91	1.09E-03	0.85	0.74-0.98	3.01E-02	0.92	0.81-1.04	1.75E-01	0.84	0.77-0.91	1.37E-05	9.98E-05	0.86	0.74-1	1.13E-05	8.07E-05	yes
S-VLDL-TG	0.81	0.71-0.93	2.27E-03	0.83	0.71-0.96	1.05E-02	0.95	0.84-1.07	3.72E-01	0.84	0.78-0.91	1.44E-05	9.98E-05	0.86	0.73-1	1.01E-05	8.07E-05	yes
VLDL-TG	0.79	0.69-0.9	5.18E-04	0.82	0.71-0.95	6.72E-03	0.96	0.85-1.09	5.32E-01	0.84	0.78-0.91	1.36E-05	9.98E-05	0.85	0.73-0.99	1.06E-05	8.07E-05	yes
S-VLDL-P	0.80	0.7-0.92	1.63E-03	0.84	0.73-0.98	2.32E-02	0.92	0.81-1.04	1.98E-01	0.84	0.77-0.91	1.53E-05	1.01E-04	0.85	0.73-0.99	1.05E-05	8.07E-05	yes
Gp	0.86	0.75-0.98	2.84E-02	0.82	0.71-0.95	8.65E-03	0.92	0.81-1.04	1.90E-01	0.84	0.78-0.91	1.87E-05	1.14E-04	0.87	0.75-1.01	8.71E-06	8.07E-05	yes
M-HDL-FC	1.25	1.08-1.45	2.18E-03	1.13	0.97-1.32	1.09E-01	1.01	0.88-1.15	9.07E-01	1.15	1.06-1.26	8.78E-04	2.07E-03	1.14	0.97-1.35	3.84E-03	8.49E-03	yes
XL-VLDL-P	0.79	0.68-0.91	9.43E-04	0.82	0.7-0.95	9.05E-03	1.00	0.88-1.13	9.59E-01	0.86	0.79-0.93	1.92E-04	5.85E-04	0.87	0.74-1.01	2.92E-04	8.52E-04	yes
Alb	0.87	0.76-1	4.26E-02	0.93	0.8-1.07	3.13E-01	0.93	0.82-1.05	2.44E-01	0.85	0.77-0.93	7.58E-04	1.81E-03	0.91	0.78-1.06	2.92E-04	8.52E-04	yes
XL-HDL-L	1.18	1.02-1.36	2.16E-02	1.18	1.01-1.38	3.20E-02	1.13	1-1.29	5.48E-02	1.20	1.11-1.3	7.52E-06	7.35E-05	1.17	1-1.38	1.34E-05	8.90E-05	yes
HDL-TG	0.84	0.73-0.96	1.03E-02	0.90	0.78-1.04	1.63E-01	0.99	0.88-1.13	9.25E-01	0.90	0.83-0.98	1.34E-02	2.65E-02	0.91	0.78-1.06	4.13E-03	8.99E-03	yes
M-HDL-PL	1.22	1.05-1.41	7.32E-03	1.10	0.95-1.29	2.07E-01	1.09	0.95-1.25	2.09E-01	1.17	1.06-1.28	1.12E-03	2.59E-03	1.15	0.97-1.35	4.28E-03	9.19E-03	yes
XXL-VLDL-PL	0.79	0.68-0.91	1.02E-03	0.83	0.71-0.96	1.47E-02	1.01	0.89-1.14	8.52E-01	0.86	0.8-0.94	4.43E-04	1.20E-03	0.88	0.75-1.02	5.20E-02	1.04E-01	no
L-HDL-TG	1.09	0.94-1.25	2.46E-01	1.14	0.98-1.33	9.71E-02	1.07	0.94-1.21	3.25E-01	1.10	1.02-1.19	2.01E-02	3.72E-02	1.09	0.93-1.28	6.21E-02	1.06E-01	yes
Ala	0.94	0.82-1.07	3.32E-01	0.91	0.79-1.05	1.89E-01	0.93	0.83-1.06	2.76E-01	0.91	0.82-1.01	6.33E-02	1.09E-01	0.90	0.78-1.05	6.23E-02	1.06E-01	yes
XXL-VLDL-L	0.78	0.68-0.9	6.48E-04	0.83	0.71-0.96	1.26E-02	1.01	0.89-1.14	9.27E-01	0.86	0.8-0.94	3.95E-04	1.09E-03	0.87	0.75-1.02	5.81E-02	1.11E-01	no
XXL-VLDL-FC	0.79	0.68-0.91	1.04E-03	0.83	0.71-0.96	1.34E-02	1.01	0.89-1.14	8.61E-01	0.87	0.8-0.94	4.75E-04	1.24E-03	0.88	0.75-1.02	5.78E-02	1.11E-01	no
Remnant-C	0.79	0.69-0.9	6.03E-04	0.94	0.82-1.09	4.28E-01	0.93	0.82-1.05	2.47E-01	0.88	0.82-0.96	2.66E-03	5.98E-03	0.89	0.77-1.04	5.75E-02	1.11E-01	yes
XXL-VLDL-P	0.78	0.68-0.9	7.17E-04	0.83	0.71-0.96	1.38E-02	1.01	0.89-1.14	9.06E-01	0.86	0.8-0.94	4.57E-04	1.21E-03	0.88	0.75-1.02	6.14E-02	1.15E-01	no
XXL-VLDL-TG	0.78	0.68-0.9	7.37E-04	0.83	0.71-0.96	1.24E-02	1.01	0.89-1.14	8.65E-01	0.86	0.8-0.94	4.98E-04	1.28E-03	0.88	0.75-1.02	6.14E-02	1.21E-01	no
XS-VLDL-PL	0.90	0.78-1.03	1.40E-01	1.03	0.89-1.2	6.53E-01	0.90	0.79-1.02	9.01E-02	0.94	0.86-1.01	1.04E-01	1.72E-01	0.95	0.81-1.1	1.00E-01	1.68E-01	no
SFA	0.82	0.71-0.94	3.62E-03	0.91	0.78-1.05	1.86E-01	1.02	0.9-1.16	7.64E-01	0.90	0.83-0.98	1.37E-02	2.66E-02	0.90	0.77-1.05	9.63E-02	1.72E-01	no
XS-VLDL-FC	0.91	0.79-1.04	1.70E-01	1.03	0.89-1.19	6.84E-01	0.89	0.79-1.01	8.34E-02	0.92	0.84-1.02	1.18E-01	1.91E-01	0.95	0.81-1.1	1.25E-01	2.07E-01	no
Lac	1.06	0.92-1.2	4.25E-01	0.91	0.79-1.05	2.06E-01	0.92	0.82-1.04	2.06E-01	0.94	0.86-1.03	1.54E-01	2.42E-01	0.97	0.83-1.12	1.28E-01	2.10E-01	no
S-HDL-C	1.13	0.99-1.29	7.63E-02	1.20	1.03-1.39	1.84E-02	0.88	0.78-1.01	6.59E-02	1.08	0.99-1.17	6.61E-02	1.12E-01	1.08	0.92-1.26	1.32E-01	2.14E-01	no
S-HDL-CE	1.11	0.97-1.27	1.14E-01	1.20	1.03-1.39	1.60E-02	0.89	0.78-1.01	7.37E-02	1.08	0.99-1.17	7.86E-02	1.32E-01	1.07	0.92-1.25	1.36E-01	2.18E-01	no
Leu	0.81	0.71-0.93	2.82E-03	0.91	0.79-1.06	2.24E-01	1.02	0.89-1.16	8.12E-01	0.89	0.81-0.96	5.41E-03	1.13E-02	0.91	0.78-1.07	1.20E-02	2.39E-02	no
DHA	1.02	0.89-1.17	7.58E-01	1.00	0.86-1.15	9.48E-01	0.90	0.79-1.02	1.10E-01	0.95	0.88-1.02	1.70E-01	2.65E-01	0.99	0.85-1.15	1.57E-01	2.49E-01	no
FAw3	1.00	0.87-1.14	9.62E-01	0.94	0.81-1.09	4.08E-01	0.93	0.82-1.06	2.89E-01	0.95	0.88-1.03	2.38E-01	3.63E-01	0.98	0.84-1.14	1.63E-01	2.55E-01	yes
UnSat	1.18	1.03-1.36	1.39E-02	1.13	0.98-1.3	1.04E-01	0.90	0.8-1.02	9.88E-02	1.06	0.98-1.15	1.46E-01	2.32E-01	1.08	0.93-1.26	1.80E-01	2.77E-01	no
M-LDL-PL	0.86	0.75-0.98	2.95E-02	1.05	0.91-1.22	4.95E-01	0.93	0.82-1.05	2.53E-01	0.95	0.88-1.03	2.09E-01	3.22E-01	0.95	0.81-1.11	1.79E-01	2.77E-01	no
Val	0.84	0.73-0.96	1.21E-02	1.02	0.88-1.18	7.82E-01	1.00	0.88-1.14	9.96E-01	0.94	0.87-1.01	1.07E-01	1.75E-01	0.97	0.83-1.13	1.92E-01	2.92E-01	no
XL-VLDL-PL	0.78	0.68-0.9	6.14E-04	0.83	0.71-0.96	1.47E-02	1.00	0.89-1.13	9.73E-01	0.86	0.79-0.93	2.08E-04	6.08E-04	0.87	0.74-1.01	1.11E-03	2.94E-03	no
PUFA	0.93	0.81-1.06	2.73E-01	1.03	0.88-1.19	7.32E-01	0.96	0.84-1.09	5.08E-01	0.97	0.89-1.05	4.06E-01	5.57E-01	0.97	0.83-1.13	2.42E-01	3.64E-01	no
IDL-CE	0.85	0.74-0.98	2.40E-02	1.06	0.91-1.23	4.49E-01	0.94	0.83-1.06	3.27E-01	0.96	0.89-1.04	2.96E-01	4.34E-01	0.96	0.82-1.11	2.62E-01	3.90E-01	no
S-LDL-TG	0.86	0.75-0.98	2.67E-02	0.92	0.79-1.06	2.38E-01	0.99	0.87-1.13	8.77E-01	0.91	0.84-0.99	2.98E-02	5.44E-02	0.91	0.78-1.06	1.98E-02	3.91E-02	yes
M-HDL-C	1.23	1.06-1.41	4.99E-03	1.11	0.95-1.29	1.78E-01	0.99	0.87-1.14	9.32E-01	1.14	1.04-1.24	4.10E-03	8.81E-03	1.13	0.96-1.33	2.22E-02	4.26E-02	no
HDL3-C	1.17	1.01-1.35	3.23E-02	1.22	1.04-1.42	1.33E-02	0.83	0.73-0.95	5.36E-03	0.99	0.91-1.08	8.46E-01	8.58E-01	1.06	0.9-1.24	3.22E-01	4.75E-01	no
FAw6	0.92	0.8-1.06	2.29E-01	1.05	0.9-1.22	5.54E-01	0.96	0.85-1.1	5.82E-01	0.97	0.9-1.06	5.15E-01	6.49E-01	0.97	0.83-1.13	3.26E-01	4.75E-01	no
Crea	1.04	0.9-1.2	6.19E-01	0.97	0.82-1.14	6.80E-01	0.95	0.82-1.1	4.88E-01	0.95	0.87-1.04	2.97E-01	4.34E-01	0.97	0.82-1.15	3.64E-01	5.24E-01	no
IDL-P	0.88	0.76-1.01	6.78E-02	1.07	0.93-1.24	3.49E-01	0.93	0.82-1.05	2.44E-01	0.97	0.89-1.05	3.98E-01	5.57E-01	0.97	0.83-1.13	3.66E-01	5.24E-01	no
LDL-D	0.97	0.85-1.11	6.41E-01	0.98	0.85-1.13	7.45E-01	0.98	0.86-1.11	7.09E-01	0.96	0.88-1.06	4.57E-01	6.02E-01	0.98	0.85-1.14	3.72E-01	5.28E-01	yes
L-LDL-CE	0.88	0.76-1	5.74E-02	1.08	0.93-1.25	3.06E-01	0.93	0.82-1.06	2.70E-01	0.97	0.89-1.05	4.08E-01	5.57E-01	0.97	0.83-1.12	3.91E-01	5.43E-01	no
His	0.89	0.78-1.01	7.32E-02	0.95	0.82-1.1	5.01E-01	1.03	0.91-1.16	6.56E-01	0.97	0.9-1.05	4.52E-01	6.00E-01	0.96	0.83-1.12	3.90E-01	5.43E-01	no
Phe	0.90	0.78-1.02	1.06E-01	0.94	0.82-1.09	4.25E-01	0.90	0.8-1.03	1.16E-01	0.87	0.76-1	5.02E-02	8.93E-02	0.91	0.78-1.06	2.89E-02	5.49E-02	yes
XS-VLDL-L	0.85	0.74-0.97	1.68E-02	0.97	0.84-1.13	7.29E-01	0.90	0.79-1.02	9.48E-02	0.90	0.82-0.98	1.18E-02	2.35E-02	0.91	0.78-1.06	2.13E-02	5.66E-02	yes
M-LDL-P	0.89	0.78-1.02	9.25E-02	1.09	0.94-1.26	2.50E-01	0.92	0.81-1.05	2.24E-01	0.97	0.89-1.05	4.23E-01	5.72E-01	0.97	0.83-1.13	4.30E-01	5.87E-01	no
L-LDL-P	0.89	0.77-1.02	8.79E-02	1.09	0.94-1.26	2.66E-01	0.93	0.82-1.05	2.38E-01	0.97	0.9-1.05	4.46E-01	5.98E-01	0.97	0.83-1.13	4.30E-01	5.87E-01	no
Gln	0.81	0.7-0.92	1.50E-03	1.07	0.93-1.24	3.23E-01	1.10	0.98-1.25	1.17E-01	0.97	0.89-1.04	3.70E-01	5.30E-01	1.00	0.86-1.16	4.38E-01	5.92E-01	no
SM	1.03	0.89-1.19	6.89E-01	1.16	0.99-1.35	6.31E-02	0.91	0.8-1.04	1.53E-01	1.04	0.96-1.13	3.83E-01	5.43E-01	1.04	0.89-1.22	4.43E-01	5.93E-01	no
S-HDL-FC	1.11	0.97-1.27	1.17E-01	1.02	0.88-1.18	7.73E-01	0.98	0.86-1.11	7.16E-01	1.05	0.96-1.14	2.74E-01	4.08E-01	1.05	0.9-1.22	4.60E-01	6.10E-01	no
bOHBut	1.04	0.91-1.18	5.55E-01	0.99	0.86-1.14	8.73E-01	1.03	0.91-1.16	6.80E-01	1.03	0.95-1.12	5.05E-01	6.47E-01	1.03	0.89-1.2	4.75E-01	6.20E-01	no
L-LDL-PL	0.89	0.78-1.02	9.75E-02	1.09	0.94-1.26	2.59E-01	0.93	0.82-1.05	2.52E-01	0.97	0.9-1.05	5.18E-01	6.49E-01	0.97	0.83-1.13	4.71E-01	6.20E-01	no
TotCho	1.04	0.9-1.21	5.95E-01	1.11	0.94-1.3	2.20E-01	0.98	0.85-1.12	7.26E-01	1.05	0.96-1.16	2.63E-01	3.95E-01	1.04	0.88-1.23	4.86E-01	6.28E-01	no
IDL-L	0.89	0.77-1.02	9.28E-02	1.08	0.93-1.26	2.98E-01	0.94	0.83-1.06	3.15E-01	0.98	0.9-1.06	5.50E-01	6.70E-01	0.97	0.83-1.14	4.92E-01	6.30E-01	no
M-LDL-CE	0.90	0.78-1.03	1.13E-01	1.10	0.95-1.27	2.17E-01	0.92	0.81-1.05	2.08E-01	0.97	0.9-1.05	4.81E-01	6.27E-01	0.97	0.84-1.13	5.00E-01	6.35E-01	no
M-LDL-L	0.89	0.78-1.02	1.01E-01	1.09	0.94-1.26	2.37E-01	0.93	0.82-1.06	2.73E-01	0.97	0.9-1.05	5.20E-01	6.49E-01	0.97	0.84-1.13	5.11E-01	6.43E-01	no
IDL-C	0.88	0.77-1.01	6.74E-02	1.08	0.93-1.26	2.92E-01	0.94	0.83-1.07	3.53E-01	0.98	0.9-1.06	5.75E-01	6.79E-01	0.97	0.84-1.14	5.20E-01	6.47E-01	no
LA	0.93	0.81-1.06	2.59E-01	1.06	0.92-1.23	4.10E-01	0.98	0.87-1.11	7.98E-01	0.98	0.91-1.07	7.02E-01	7.59E-01	0.97	0.83-1.13	5.23E-01	6.47E-01	no
S-LDL-P	0.90	0.78-1.03	1.15E-01	1.08	0.93-1.25	3.08E-01	0.94	0.83-1.06	3.22E-01	0.98	0.9-1.06	5.36E-01	6.58E-01	0.97	0.84-1.13	5.34E-01	6.53E-01	no
S-LDL-PL	0.89	0.77-1.02	9.20E-02	1.07	0.92-1.24	3.68E-01	0.95	0.84-1.08	4.66E-01	0.98	0.9-1.06	6.30E-01	7.24E-01	0.98	0.84-1.14	5.36E-01	6.53E-01	no
M-LDL-C	0.90	0.78-1.03	1.19E-01	1.10	0.95-1.27	1.99E-01	0.93	0.82-1.05	2.40E-01	0.98	0.9-1.06	5.61E-01	6.71E-01	0.98	0.84-1.13	5.66E-01	6.81E-01	no
L-LDL-L	0.89	0.78-1.03	1.09E-01	1.09	0.94-1.27	2.39E-01	0.94	0.83-1.06	3.05E-01	0.98	0.91-1.06	6.11E-01	7.08E-01	0.98	0.84-1.14	5.69E-01	6.81E-01	no
L-LDL-C	0.89	0.78-1.02	9.50E-02	1.09	0.94-1.27	2.31E-01	0.94	0.83-1.06	2.99E-01	0.98	0.91-1.06	6.05E-01	7.07E-01	0.98	0.84-1.14	5.75E-01	6.82E-01	no
XXL-VLDL-CE	0.76	0.66-0.88	2.27E-04	0.85	0.74-0.99	3.40E-02	0.96	0.85-1.09	5.02E-01	0.85	0.79-0.93	1.27E-04	4.23E-04	0.86	0.74-1	2.83E-02	6.88E-02	yes
XL-HDL-TG	0.87	0.76-0.99	4.03E-02	0.95	0.82-1.1	5.16E-01	1.08	0.95-1.22	2.32E-01	0.98	0.91-1.06	5.76E-01	6.79E-01	0.96	0.83-1.12	6.02E-01	7.08E-01	no
L-LDL-TG	0.95	0.83-1.09	4.97E-01	1.05	0.9-1.21	5.52E-01	0.96	0.84-1.09	4.97E-01	0.98	0.91-1.06	6.48E-01	7.36E-01	0.98	0.84-1.15	6.06E-01	7.08E-01	no
Tyr	0.85	0.74-0.97	1.75E-02	1.10	0.95-1.26	2.02E-01	1.01	0.89-1.14	9.25E-01	0.98	0.91-1.05	5.56E-01	6.71E-01	0.97	0.84-1.13	6.24E-01	7.20E-01	no
LDL-TG	0.94	0.82-1.08	3.56E-01	1.03	0.89-1.19	6.82E-01	0.98	0.86-1.11	7.17E-01	0.98	0.91-1.07	6.84E-01	7.51E-01	0.98	0.84-1.15	6.27E-01	7.20E-01	no
M-HDL-P	1.20	1.04-1.38	1.24E-02	1.08	0.92-1.25	3.53E-01	1.03	0.9-1.19	6.32E-01	1.13	1.03-1.24	1.00E-02	2.03E-02	1.12	0.95-1.32	3.88E-02	7.25E-02	yes
S-LDL-L	0.90	0.79-1.03	1.33E-01	1.08	0.94-1.25	2.89E-01	0.94	0.83-1.07	3.68E-01	0.98	0.91-1.06	6.55E-01	7.36E-01	0.98	0.84-1.14	6.39E-01	7.29E-01	no
LDL-C	0.90	0.79-1.03	1.24E-01	1.10	0.95-1.27	2.08E-01	0.94	0.83-1.06	3.16E-01	0.98	0.91-1.06	6.91E-01	7.53E-01	0.98	0.84-1.14	6.62E-01	7.49E-01	no
PC	1.01	0.87-1.18	8.55E-01	1.08	0.92-1.27	3.26E-01	1.00	0.87-1.14	9.49E-01	1.04	0.95-1.14	3.58E-01	5.17E-01	1.03	0.87-1.22	6.72E-01	7.55E-01	no
Glc	1.09	0.96-1.24	1.87E-01	0.91	0.79-1.05	1.94E-01	1.05	0.93-1.18	4.39E-01	1.03	0.96-1.11	4.08E-01	5.57E-01	1.01	0.87-1.17	6.82E-01	7.61E-01	no
IDL-FC	0.95	0.82-1.09	4.34E-01	1.14	0.98-1.32	8.78E-02	0.94	0.83-1.07	3.68E-01	1.02	0.94-1.1	6.67E-01	7.43E-01	1.02	0.87-1.19	6.92E-01	7.65E-01	no
M-HDL-CE	1.22	1.06-1.4	6.34E-03	1.10	0.94-1.28	2.26E-01	0.99	0.87-1.13	8.72E-01	1.13	1.03-1.24	7.89E-03	1.62E-02	1.12	0.95-1.31	4.15E-02	7.66E-02	no
S-HDL-L	1.09	0.95-1.24	2.29E-01	1.06	0.91-1.22	4.66E-01	0.95	0.84-1.09	4.81E-01	1.03	0.94-1.13	5.00E-01	6.45E-01	1.04	0.89-1.21	7.14E-01	7.84E-01	no
XS-VLDL-CE	0.82	0.71-0.94	4.46E-03	0.99	0.86-1.15	9.33E-01	0.92	0.81-1.04	1.87E-01	0.91	0.84-1	4.25E-02	7.67E-02	0.93	0.8-1.08	4.37E-02	7.98E-02	yes
S-LDL-CE	0.91	0.8-1.04	1.74E-01	1.11	0.96-1.28	1.75E-01	0.93	0.82-1.06	2.62E-01	0.99	0.91-1.07	7.10E-01	7.62E-01	0.98	0.85-1.14	7.43E-01	8.04E-01	no
IDL-PL	0.91	0.79-1.04	1.60E-01	1.11	0.95-1.28	1.86E-01	0.94	0.82-1.06	3.01E-01	0.99	0.91-1.07	7.80E-01	8.18E-01	0.99	0.85-1.15	7.44E-01	8.04E-01	no
Ace	1.16	1-1.34	5.07E-02	1.10	0.95-1.26	1.92E-01	1.01	0.89-1.14	8.58E-01	1.10	1.02-1.18	1.71E-02	3.29E-02	1.07	0.92-1.25	4.47E-02	8.06E-02	yes
M-LDL-TG	0.97	0.84-1.11	6.57E-01	1.07	0.92-1.24	3.78E-01	0.99	0.87-1.13	9.30E-01	1.01	0.93-1.1	7.32E-01	7.74E-01	1.01	0.87-1.18	7.59E-01	8.15E-01	no
AcAce	1.19	1.04-1.35	1.05E-02	1.00	0.86-1.15	9.46E-01	1.02	0.9-1.16	7.41E-01	1.06	0.98-1.15	1.30E-01	2.08E-01	1.07	0.92-1.24	4.69E-02	8.35E-02	no
FreeC	0.95	0.83-1.09	4.84E-01	1.11	0.96-1.3	1.70E-01	0.95	0.84-1.08	4.32E-01	1.02	0.94-1.1	6.54E-01	7.36E-01	1.01	0.86-1.18	8.18E-01	8.55E-01	no
L-LDL-FC	0.93	0.81-1.07	3.08E-01	1.14	0.98-1.32	9.30E-02	0.94	0.83-1.07	3.46E-01	1.01	0.94-1.09	7.90E-01	8.18E-01	1.01	0.86-1.17	8.20E-01	8.55E-01	no
S-LDL-C	0.91	0.8-1.05	1.88E-01	1.11	0.96-1.28	1.72E-01	0.94	0.82-1.06	2.95E-01	0.99	0.92-1.07	8.02E-01	8.25E-01	0.99	0.85-1.15	8.19E-01	8.55E-01	no
M-LDL-FC	0.90	0.79-1.04	1.48E-01	1.12	0.97-1.29	1.36E-01	0.94	0.83-1.07	3.58E-01	0.99	0.92-1.07	8.57E-01	8.63E-01	0.99	0.85-1.15	8.17E-01	8.55E-01	no
XS-VLDL-C	0.84	0.73-0.97	1.43E-02	1.00	0.87-1.16	9.47E-01	0.91	0.8-1.03	1.24E-01	0.91	0.83-1	5.32E-02	9.36E-02	0.93	0.8-1.08	4.93E-02	8.68E-02	no
XXL-VLDL-C	0.77	0.67-0.89	3.99E-04	0.84	0.73-0.98	2.29E-02	0.98	0.86-1.11	7.20E-01	0.86	0.79-0.93	1.98E-04	5.90E-04	0.87	0.74-1.01	3.97E-02	8.70E-02	yes
IDL-TG	0.91	0.8-1.05	1.92E-01	0.99	0.86-1.14	8.75E-01	0.92	0.81-1.05	2.15E-01	0.92	0.85-1	5.49E-02	9.53E-02	0.94	0.81-1.09	5.23E-02	9.09E-02	yes
TotPG	1.01	0.87-1.17	8.92E-01	1.06	0.9-1.24	4.75E-01	0.98	0.86-1.13	8.21E-01	1.03	0.94-1.12	5.33E-01	6.58E-01	1.02	0.87-1.2	8.96E-01	9.28E-01	no
Serum-C	0.94	0.82-1.08	3.96E-01	1.11	0.95-1.29	1.79E-01	0.96	0.84-1.09	4.85E-01	1.01	0.94-1.1	7.28E-01	7.74E-01	1.01	0.86-1.18	9.11E-01	9.37E-01	no
S-HDL-P	1.07	0.94-1.22	3.16E-01	1.04	0.9-1.2	6.25E-01	0.96	0.84-1.09	4.98E-01	1.02	0.93-1.12	6.78E-01	7.50E-01	1.03	0.88-1.2	9.26E-01	9.46E-01	no
ApoB	0.79	0.69-0.91	7.98E-04	0.94	0.81-1.08	3.76E-01	0.93	0.82-1.06	2.71E-01	0.89	0.82-0.96	2.50E-03	5.71E-03	0.89	0.77-1.04	4.71E-02	9.72E-02	yes
S-LDL-FC	0.93	0.81-1.06	2.66E-01	1.11	0.96-1.29	1.58E-01	0.94	0.83-1.07	3.42E-01	1.00	0.93-1.09	9.08E-01	9.08E-01	1.00	0.86-1.16	9.60E-01	9.73E-01	no
S-HDL-PL	1.05	0.92-1.2	4.53E-01	0.95	0.82-1.09	4.53E-01	1.04	0.92-1.18	5.03E-01	1.01	0.92-1.1	8.42E-01	8.58E-01	1.02	0.88-1.18	9.69E-01	9.76E-01	no
EstC	0.93	0.81-1.08	3.46E-01	1.11	0.95-1.29	1.89E-01	0.96	0.84-1.09	5.03E-01	1.01	0.93-1.1	7.85E-01	8.18E-01	1.00	0.86-1.17	9.80E-01	9.80E-01	no

## Sheet: Table S2
Association with late AMD	EUGENDA - Nijmegen			EUGENDA - Cologne			Rotterdam Study			Pooled analysis				Meta-analysis
Metabolite	OR	95% CI	P value	OR	95% CI	P value	OR	95% CI	P value	OR	95% CI	P value	FDR P value	OR	95% CI	P value	FDR P value	Same Effect Direction
His	0.58	0.5-0.68	1.02E-11	0.59	0.49-0.71	4.49E-08	0.85	0.63-1.14	2.81E-01	0.60	0.54-0.68	1.49E-17	2.18E-15	0.62	0.5-0.77	7.52E-17	1.10E-14	yes
AcAce	1.90	1.61-2.23	9.93E-15	1.27	1.07-1.5	6.63E-03	1.04	0.76-1.42	7.97E-01	1.46	1.32-1.63	9.73E-13	7.10E-11	1.48	1.2-1.84	9.90E-13	7.23E-11	yes
bOHBut	1.51	1.28-1.77	4.90E-07	1.50	1.25-1.78	7.22E-06	1.05	0.77-1.43	7.61E-01	1.43	1.28-1.6	4.59E-10	1.34E-08	1.41	1.14-1.74	5.25E-10	2.55E-08	yes
Tyr	0.72	0.62-0.84	1.52E-05	0.61	0.51-0.74	5.59E-07	0.91	0.69-1.18	4.68E-01	0.72	0.65-0.79	1.28E-10	4.66E-09	0.71	0.57-0.88	7.53E-10	2.75E-08	yes
Val	0.75	0.65-0.87	1.68E-04	0.70	0.58-0.84	1.71E-04	0.92	0.7-1.22	5.69E-01	0.79	0.71-0.87	7.06E-06	1.14E-04	0.77	0.62-0.96	3.98E-06	7.26E-05	yes
Leu	0.77	0.67-0.9	7.33E-04	0.70	0.58-0.85	2.48E-04	0.98	0.72-1.35	9.10E-01	0.80	0.72-0.89	5.23E-05	6.94E-04	0.78	0.63-0.97	7.93E-06	1.29E-04	yes
Phe	0.79	0.69-0.92	1.78E-03	0.76	0.63-0.92	3.90E-03	0.91	0.67-1.23	5.26E-01	0.69	0.58-0.82	4.20E-05	6.13E-04	0.81	0.66-1	1.24E-04	1.51E-03	yes
Cit	0.75	0.65-0.87	1.57E-04	0.80	0.67-0.97	2.30E-02	0.98	0.72-1.34	9.16E-01	0.72	0.6-0.86	2.14E-04	2.60E-03	0.82	0.66-1.01	2.36E-04	2.65E-03	yes
Ace	3.32	2.63-4.18	4.17E-24	1.10	0.93-1.3	2.79E-01	0.82	0.6-1.12	2.13E-01	1.50	1.31-1.72	3.28E-09	7.98E-08	1.36	1.06-1.73	1.99E-06	4.16E-05	no
Gln	0.56	0.48-0.66	1.86E-12	0.83	0.7-0.99	3.84E-02	1.11	0.82-1.51	4.88E-01	0.70	0.63-0.78	1.43E-11	6.96E-10	0.73	0.59-0.9	1.21E-08	3.53E-07	no
Ala	0.76	0.66-0.88	2.50E-04	0.64	0.54-0.77	2.83E-06	1.32	0.98-1.78	6.83E-02	0.71	0.62-0.82	2.30E-06	4.20E-05	0.77	0.63-0.95	1.95E-06	4.16E-05	no
Alb	0.49	0.41-0.58	2.83E-16	1.19	1-1.41	5.35E-02	0.91	0.68-1.23	5.52E-01	0.74	0.65-0.84	1.60E-06	3.34E-05	0.79	0.63-0.99	4.12E-05	6.02E-04	no
XL-HDL-TG	0.77	0.67-0.89	5.43E-04	0.83	0.69-1	4.43E-02	1.14	0.84-1.55	3.99E-01	0.85	0.77-0.94	1.53E-03	1.60E-02	0.81	0.65-1	9.51E-05	1.26E-03	no
Ile	0.84	0.72-0.97	1.58E-02	0.79	0.66-0.94	8.39E-03	0.93	0.67-1.28	6.41E-01	0.88	0.79-0.97	1.47E-02	1.43E-01	0.84	0.68-1.04	1.51E-03	1.47E-02	yes
PC	0.74	0.63-0.86	1.49E-04	0.98	0.81-1.2	8.69E-01	0.92	0.67-1.26	5.94E-01	0.86	0.77-0.97	1.42E-02	1.22E-01	0.84	0.67-1.05	3.13E-03	2.85E-02	yes
IDL-C	0.77	0.67-0.9	7.04E-04	1.06	0.88-1.27	5.55E-01	0.92	0.68-1.24	5.80E-01	0.89	0.81-0.99	2.67E-02	1.77E-01	0.85	0.69-1.05	3.49E-03	3.00E-02	no
IDL-CE	0.77	0.67-0.9	6.09E-04	1.04	0.87-1.25	6.41E-01	0.97	0.72-1.31	8.53E-01	0.90	0.81-0.99	3.28E-02	1.97E-01	0.85	0.69-1.05	4.10E-03	3.32E-02	no
EstC	0.77	0.66-0.89	6.29E-04	1.05	0.87-1.27	6.02E-01	0.92	0.68-1.25	5.84E-01	0.89	0.8-0.98	2.36E-02	1.72E-01	0.86	0.7-1.07	8.45E-03	5.61E-02	no
TotPG	0.77	0.66-0.9	1.23E-03	0.99	0.81-1.2	8.90E-01	0.86	0.63-1.16	3.18E-01	0.88	0.78-0.99	3.51E-02	1.97E-01	0.86	0.69-1.07	8.15E-03	5.61E-02	yes
LA	0.77	0.66-0.89	3.40E-04	1.02	0.85-1.22	8.10E-01	0.97	0.72-1.31	8.52E-01	0.90	0.81-1	4.03E-02	2.18E-01	0.87	0.7-1.07	8.08E-03	5.61E-02	no
S-HDL-P	0.99	0.86-1.14	8.82E-01	1.39	1.15-1.68	6.11E-04	0.78	0.57-1.07	1.18E-01	1.12	1-1.26	4.33E-02	2.26E-01	1.16	0.94-1.43	8.44E-03	5.61E-02	no
L-HDL-TG	0.79	0.67-0.92	2.07E-03	0.96	0.8-1.17	7.06E-01	1.00	0.73-1.36	9.82E-01	0.88	0.8-0.98	2.03E-02	1.64E-01	0.86	0.69-1.07	9.48E-03	5.92E-02	yes
Serum-C	0.77	0.66-0.9	7.31E-04	1.07	0.88-1.29	5.07E-01	0.91	0.67-1.23	5.41E-01	0.89	0.8-0.99	2.97E-02	1.89E-01	0.86	0.7-1.07	9.73E-03	5.92E-02	no
LDL-D	0.90	0.78-1.03	1.32E-01	0.93	0.78-1.11	4.13E-01	0.91	0.67-1.25	5.74E-01	0.92	0.81-1.04	1.64E-01	3.69E-01	0.87	0.71-1.07	1.06E-02	6.16E-02	yes
L-LDL-CE	0.78	0.67-0.9	8.96E-04	1.08	0.91-1.3	3.80E-01	0.97	0.72-1.31	8.41E-01	0.91	0.82-1	5.51E-02	2.59E-01	0.87	0.71-1.08	1.32E-02	7.43E-02	no
L-LDL-C	0.78	0.68-0.91	9.88E-04	1.09	0.91-1.3	3.58E-01	0.97	0.72-1.31	8.51E-01	0.91	0.82-1	5.50E-02	2.59E-01	0.88	0.71-1.08	1.43E-02	7.74E-02	no
IDL-L	0.78	0.68-0.91	1.31E-03	1.10	0.92-1.33	2.96E-01	0.97	0.72-1.31	8.53E-01	0.92	0.83-1.01	8.56E-02	2.84E-01	0.88	0.71-1.08	1.52E-02	7.90E-02	no
IDL-FC	0.79	0.68-0.92	2.05E-03	1.09	0.9-1.3	3.79E-01	0.96	0.71-1.3	7.93E-01	0.91	0.82-1	5.83E-02	2.66E-01	0.88	0.71-1.08	1.71E-02	8.51E-02	no
S-HDL-L	0.97	0.84-1.12	7.00E-01	1.39	1.15-1.67	7.42E-04	0.77	0.56-1.05	9.67E-02	1.10	0.99-1.23	8.35E-02	2.84E-01	1.14	0.92-1.41	1.75E-02	8.51E-02	no
ApoA1	0.77	0.66-0.9	1.18E-03	0.97	0.8-1.18	7.90E-01	0.90	0.65-1.23	5.08E-01	0.87	0.78-0.97	1.05E-02	9.62E-02	0.88	0.7-1.1	2.26E-02	8.91E-02	yes
HDL-D	0.88	0.76-1.03	1.07E-01	0.86	0.72-1.03	1.06E-01	1.04	0.76-1.42	7.99E-01	0.89	0.8-0.98	2.34E-02	1.72E-01	0.88	0.71-1.09	2.26E-02	8.91E-02	no
L-LDL-L	0.79	0.68-0.91	1.29E-03	1.11	0.93-1.34	2.45E-01	0.96	0.71-1.3	7.83E-01	0.91	0.83-1.01	8.28E-02	2.84E-01	0.88	0.72-1.09	2.14E-02	8.91E-02	no
LDL-C	0.79	0.68-0.92	1.62E-03	1.10	0.92-1.31	3.02E-01	0.96	0.71-1.29	7.82E-01	0.91	0.82-1.01	6.65E-02	2.84E-01	0.88	0.72-1.09	2.21E-02	8.91E-02	no
FreeC	0.78	0.67-0.91	1.27E-03	1.12	0.92-1.35	2.54E-01	0.91	0.67-1.23	5.45E-01	0.91	0.82-1.01	7.25E-02	2.84E-01	0.88	0.71-1.09	2.15E-02	8.91E-02	no
TotCho	0.78	0.67-0.92	2.53E-03	1.03	0.85-1.26	7.64E-01	0.87	0.64-1.19	3.90E-01	0.90	0.79-1.01	7.46E-02	2.84E-01	0.87	0.7-1.09	2.12E-02	8.91E-02	no
PUFA	0.77	0.66-0.89	5.77E-04	1.06	0.88-1.27	5.49E-01	0.95	0.7-1.29	7.41E-01	0.92	0.83-1.02	1.11E-01	2.89E-01	0.88	0.71-1.09	2.32E-02	8.91E-02	no
Remnant-C	0.82	0.71-0.95	6.65E-03	1.03	0.87-1.23	7.11E-01	0.94	0.7-1.27	6.81E-01	0.92	0.83-1.02	1.27E-01	3.21E-01	0.89	0.72-1.09	2.14E-02	8.91E-02	no
FAw6	0.77	0.67-0.9	7.79E-04	1.06	0.88-1.28	5.38E-01	0.95	0.7-1.28	7.25E-01	0.92	0.82-1.02	1.05E-01	2.89E-01	0.88	0.71-1.09	2.45E-02	9.17E-02	no
IDL-PL	0.79	0.68-0.92	1.74E-03	1.11	0.93-1.34	2.52E-01	0.99	0.73-1.34	9.62E-01	0.92	0.83-1.02	9.98E-02	2.89E-01	0.88	0.72-1.09	2.55E-02	9.29E-02	no
L-LDL-PL	0.79	0.68-0.91	1.43E-03	1.11	0.93-1.34	2.51E-01	0.97	0.72-1.31	8.57E-01	0.92	0.83-1.02	9.70E-02	2.89E-01	0.89	0.72-1.09	2.88E-02	1.03E-01	no
L-LDL-FC	0.80	0.69-0.92	2.28E-03	1.10	0.92-1.32	3.13E-01	1.01	0.75-1.36	9.60E-01	0.92	0.83-1.01	8.32E-02	2.84E-01	0.89	0.72-1.1	3.19E-02	1.11E-01	no
IDL-P	0.79	0.68-0.92	2.22E-03	1.12	0.93-1.35	2.27E-01	0.99	0.74-1.34	9.63E-01	0.93	0.85-1.03	1.77E-01	3.72E-01	0.89	0.72-1.1	3.27E-02	1.11E-01	no
SFA	0.84	0.72-0.97	1.55E-02	0.99	0.83-1.18	9.23E-01	0.86	0.64-1.17	3.42E-01	0.93	0.83-1.03	1.44E-01	3.33E-01	0.89	0.73-1.1	3.47E-02	1.15E-01	yes
Gp	1.10	0.96-1.27	1.76E-01	1.18	1-1.4	5.15E-02	1.36	1-1.84	4.72E-02	1.21	1.09-1.34	2.86E-04	3.22E-03	1.11	0.91-1.34	4.35E-02	1.20E-01	yes
M-LDL-CE	0.80	0.69-0.93	2.74E-03	1.10	0.92-1.31	2.92E-01	0.98	0.73-1.33	9.15E-01	0.92	0.83-1.01	9.36E-02	2.89E-01	0.89	0.73-1.1	3.77E-02	1.22E-01	no
S-HDL-CE	1.00	0.87-1.15	9.99E-01	1.35	1.12-1.63	1.38E-03	1.02	0.76-1.38	8.92E-01	1.09	0.99-1.21	8.51E-02	2.84E-01	1.12	0.91-1.38	3.96E-02	1.26E-01	yes
M-LDL-C	0.80	0.69-0.93	2.85E-03	1.11	0.93-1.32	2.68E-01	0.98	0.72-1.32	8.80E-01	0.92	0.83-1.02	9.91E-02	2.89E-01	0.90	0.73-1.1	4.17E-02	1.30E-01	no
L-LDL-P	0.79	0.69-0.92	2.22E-03	1.12	0.94-1.35	2.14E-01	0.99	0.73-1.33	9.34E-01	0.93	0.84-1.02	1.40E-01	3.30E-01	0.90	0.73-1.1	4.26E-02	1.30E-01	no
S-HDL-C	0.97	0.85-1.12	7.26E-01	1.38	1.15-1.67	6.85E-04	0.91	0.67-1.24	5.61E-01	1.08	0.98-1.19	1.32E-01	3.23E-01	1.12	0.9-1.38	4.71E-02	1.40E-01	no
Crea	0.86	0.73-1.01	6.16E-02	0.78	0.64-0.96	1.95E-02	1.22	0.88-1.7	2.29E-01	0.91	0.8-1.03	1.20E-01	3.08E-01	0.89	0.7-1.12	4.89E-02	1.41E-01	no
ApoB	0.83	0.72-0.96	1.27E-02	1.05	0.88-1.25	5.92E-01	0.94	0.69-1.26	6.69E-01	0.93	0.84-1.03	1.89E-01	3.78E-01	0.90	0.74-1.1	4.94E-02	1.41E-01	no
M-LDL-L	0.80	0.69-0.93	3.26E-03	1.13	0.95-1.36	1.72E-01	0.96	0.71-1.29	7.81E-01	0.93	0.84-1.03	1.46E-01	3.34E-01	0.90	0.73-1.11	5.84E-02	1.64E-01	no
TotFA	0.83	0.71-0.96	1.06E-02	1.04	0.87-1.24	6.75E-01	0.88	0.65-1.19	4.15E-01	0.94	0.85-1.05	2.64E-01	4.76E-01	0.90	0.73-1.11	6.01E-02	1.65E-01	no
S-HDL-TG	1.08	0.94-1.24	2.72E-01	1.17	0.99-1.38	6.74E-02	0.93	0.69-1.25	6.26E-01	1.12	1.01-1.24	2.54E-02	1.77E-01	1.10	0.9-1.34	6.26E-02	1.69E-01	no
S-LDL-CE	0.82	0.71-0.95	6.51E-03	1.11	0.93-1.32	2.65E-01	0.99	0.73-1.33	9.26E-01	0.93	0.84-1.02	1.35E-01	3.23E-01	0.91	0.74-1.12	7.01E-02	1.86E-01	no
S-LDL-C	0.82	0.71-0.95	7.04E-03	1.11	0.93-1.32	2.61E-01	0.97	0.72-1.32	8.64E-01	0.93	0.84-1.02	1.34E-01	3.23E-01	0.91	0.74-1.12	7.48E-02	1.95E-01	no
XS-VLDL-CE	0.85	0.73-0.98	2.59E-02	1.06	0.88-1.27	5.36E-01	0.98	0.73-1.32	9.11E-01	0.95	0.85-1.06	3.87E-01	5.53E-01	0.91	0.74-1.12	7.98E-02	2.04E-01	no
S-LDL-L	0.82	0.71-0.95	7.21E-03	1.13	0.94-1.35	1.92E-01	0.95	0.7-1.28	7.21E-01	0.93	0.84-1.03	1.75E-01	3.72E-01	0.91	0.74-1.12	9.23E-02	2.32E-01	no
M-LDL-P	0.81	0.7-0.94	5.47E-03	1.14	0.95-1.36	1.57E-01	0.98	0.73-1.33	9.05E-01	0.93	0.84-1.03	1.69E-01	3.72E-01	0.91	0.74-1.12	9.48E-02	2.34E-01	no
M-LDL-FC	0.81	0.7-0.94	5.96E-03	1.13	0.94-1.35	1.95E-01	0.98	0.72-1.32	8.85E-01	0.93	0.85-1.03	1.77E-01	3.72E-01	0.91	0.74-1.13	9.77E-02	2.34E-01	no
XS-VLDL-C	0.85	0.73-0.98	2.49E-02	1.09	0.91-1.3	3.63E-01	0.97	0.72-1.3	8.24E-01	0.96	0.85-1.07	4.53E-01	5.96E-01	0.91	0.74-1.13	9.74E-02	2.34E-01	no
L-HDL-L	0.86	0.74-1	5.26E-02	0.95	0.79-1.13	5.48E-01	0.99	0.72-1.35	9.35E-01	0.91	0.82-1.01	7.47E-02	2.84E-01	0.91	0.74-1.13	1.11E-01	2.62E-01	yes
M-HDL-CE	0.78	0.67-0.91	1.44E-03	1.03	0.86-1.25	7.22E-01	0.78	0.57-1.08	1.40E-01	0.89	0.8-0.99	3.38E-02	1.97E-01	0.92	0.74-1.14	1.19E-01	2.70E-01	no
L-HDL-C	0.89	0.77-1.03	1.30E-01	0.92	0.77-1.11	3.91E-01	0.98	0.72-1.34	9.00E-01	0.91	0.82-1.01	7.93E-02	2.84E-01	0.92	0.74-1.14	1.25E-01	2.70E-01	yes
L-HDL-CE	0.89	0.77-1.03	1.28E-01	0.93	0.77-1.11	4.02E-01	0.98	0.72-1.33	8.78E-01	0.91	0.83-1.01	8.27E-02	2.84E-01	0.92	0.74-1.14	1.29E-01	2.70E-01	yes
L-HDL-P	0.88	0.76-1.03	1.02E-01	0.94	0.78-1.13	4.90E-01	0.99	0.73-1.36	9.65E-01	0.92	0.83-1.02	1.03E-01	2.89E-01	0.92	0.74-1.14	1.34E-01	2.70E-01	yes
L-HDL-FC	0.91	0.79-1.06	2.39E-01	0.91	0.76-1.09	3.09E-01	1.00	0.73-1.36	9.82E-01	0.92	0.83-1.02	9.94E-02	2.89E-01	0.92	0.74-1.14	1.35E-01	2.70E-01	yes
XL-HDL-FC	0.97	0.84-1.13	7.08E-01	0.87	0.73-1.05	1.46E-01	1.07	0.78-1.45	6.86E-01	0.93	0.84-1.03	1.78E-01	3.72E-01	0.92	0.74-1.14	1.30E-01	2.70E-01	no
XL-HDL-C	1.00	0.86-1.15	9.69E-01	0.84	0.7-1.01	6.77E-02	1.09	0.8-1.48	5.83E-01	0.93	0.84-1.04	1.94E-01	3.78E-01	0.92	0.74-1.14	1.29E-01	2.70E-01	no
XXL-VLDL-FC	0.90	0.78-1.04	1.66E-01	0.91	0.77-1.08	2.94E-01	0.92	0.68-1.25	5.97E-01	0.94	0.86-1.04	2.30E-01	4.31E-01	0.92	0.75-1.13	1.30E-01	2.70E-01	yes
S-LDL-P	0.83	0.71-0.96	1.04E-02	1.13	0.95-1.36	1.77E-01	0.97	0.71-1.31	8.21E-01	0.94	0.85-1.04	2.36E-01	4.37E-01	0.92	0.75-1.13	1.30E-01	2.70E-01	no
M-LDL-PL	0.81	0.7-0.94	6.00E-03	1.15	0.96-1.38	1.28E-01	0.94	0.7-1.27	6.90E-01	0.95	0.86-1.05	2.81E-01	4.82E-01	0.92	0.75-1.13	1.23E-01	2.70E-01	no
XXL-VLDL-CE	0.94	0.81-1.08	3.83E-01	0.92	0.77-1.09	3.28E-01	0.90	0.66-1.22	4.83E-01	0.95	0.86-1.05	3.15E-01	5.06E-01	0.92	0.75-1.13	1.33E-01	2.70E-01	yes
XL-HDL-CE	1.01	0.87-1.17	9.18E-01	0.83	0.69-1	5.06E-02	1.10	0.81-1.49	5.54E-01	0.94	0.84-1.04	2.17E-01	4.17E-01	0.92	0.75-1.14	1.38E-01	2.72E-01	no
L-HDL-PL	0.86	0.74-1	5.23E-02	0.96	0.8-1.15	6.60E-01	1.00	0.73-1.37	9.96E-01	0.92	0.83-1.02	1.10E-01	2.89E-01	0.92	0.74-1.14	1.46E-01	2.78E-01	no
S-LDL-FC	0.84	0.72-0.97	1.70E-02	1.11	0.92-1.33	2.64E-01	0.95	0.7-1.29	7.49E-01	0.94	0.85-1.03	1.91E-01	3.78E-01	0.92	0.75-1.14	1.43E-01	2.78E-01	no
S-HDL-PL	0.97	0.85-1.12	7.24E-01	1.15	0.96-1.38	1.17E-01	0.79	0.58-1.07	1.34E-01	1.05	0.94-1.17	4.09E-01	5.69E-01	1.08	0.88-1.32	1.47E-01	2.78E-01	no
XXL-VLDL-C	0.93	0.8-1.07	3.13E-01	0.92	0.78-1.09	3.37E-01	0.91	0.67-1.23	5.28E-01	0.95	0.86-1.05	3.05E-01	5.00E-01	0.93	0.76-1.14	1.50E-01	2.80E-01	yes
M-HDL-C	0.79	0.68-0.92	2.04E-03	1.05	0.87-1.27	6.18E-01	0.78	0.57-1.08	1.35E-01	0.90	0.81-1	4.68E-02	2.35E-01	0.92	0.74-1.15	1.62E-01	2.99E-01	no
S-VLDL-CE	0.85	0.74-0.98	2.65E-02	1.07	0.9-1.27	4.61E-01	0.93	0.69-1.25	6.24E-01	0.95	0.84-1.07	3.98E-01	5.58E-01	0.93	0.76-1.14	1.65E-01	3.02E-01	no
XL-VLDL-FC	0.92	0.79-1.06	2.36E-01	0.93	0.78-1.1	3.86E-01	0.92	0.68-1.25	5.88E-01	0.95	0.86-1.05	2.87E-01	4.82E-01	0.93	0.76-1.14	1.72E-01	3.08E-01	yes
DHA	0.85	0.74-0.98	2.97E-02	1.01	0.85-1.2	9.03E-01	1.02	0.76-1.38	8.82E-01	0.96	0.87-1.07	4.45E-01	5.92E-01	0.93	0.76-1.14	1.73E-01	3.08E-01	no
XL-HDL-L	0.98	0.84-1.13	7.64E-01	0.88	0.73-1.05	1.61E-01	1.11	0.81-1.51	5.19E-01	0.94	0.85-1.04	2.43E-01	4.43E-01	0.93	0.75-1.15	1.78E-01	3.14E-01	no
XXL-VLDL-PL	0.92	0.8-1.07	2.79E-01	0.90	0.76-1.07	2.51E-01	0.91	0.67-1.24	5.43E-01	0.95	0.86-1.04	2.86E-01	4.82E-01	0.93	0.76-1.14	1.87E-01	3.22E-01	yes
VLDL-C	0.89	0.78-1.03	1.11E-01	1.02	0.86-1.2	8.61E-01	0.93	0.69-1.25	6.19E-01	0.97	0.87-1.07	5.22E-01	6.75E-01	0.93	0.76-1.14	1.86E-01	3.22E-01	no
XXL-VLDL-L	0.94	0.81-1.08	3.64E-01	0.89	0.75-1.06	1.89E-01	0.93	0.68-1.26	6.36E-01	0.95	0.86-1.05	3.02E-01	5.00E-01	0.93	0.76-1.14	1.91E-01	3.25E-01	yes
XL-HDL-P	0.98	0.84-1.14	7.86E-01	0.88	0.73-1.05	1.63E-01	1.10	0.81-1.5	5.31E-01	0.95	0.85-1.05	2.85E-01	4.82E-01	0.93	0.75-1.15	1.98E-01	3.33E-01	no
XL-VLDL-C	0.93	0.81-1.08	3.57E-01	0.92	0.78-1.09	3.47E-01	0.91	0.67-1.24	5.59E-01	0.95	0.86-1.05	3.41E-01	5.07E-01	0.93	0.76-1.15	2.01E-01	3.33E-01	yes
XXL-VLDL-P	0.94	0.81-1.08	3.90E-01	0.89	0.75-1.06	1.98E-01	0.93	0.68-1.26	6.35E-01	0.95	0.86-1.05	3.28E-01	5.06E-01	0.94	0.76-1.15	2.19E-01	3.51E-01	yes
XXL-VLDL-TG	0.94	0.81-1.09	3.99E-01	0.89	0.75-1.05	1.75E-01	0.94	0.69-1.27	6.78E-01	0.95	0.86-1.05	3.15E-01	5.06E-01	0.94	0.76-1.15	2.16E-01	3.51E-01	yes
S-LDL-PL	0.84	0.72-0.97	1.69E-02	1.15	0.95-1.38	1.47E-01	0.91	0.67-1.24	5.51E-01	0.95	0.86-1.05	3.36E-01	5.06E-01	0.93	0.76-1.15	2.18E-01	3.51E-01	no
FAw3	0.84	0.73-0.97	1.80E-02	1.02	0.86-1.22	8.01E-01	1.05	0.78-1.42	7.27E-01	0.97	0.87-1.07	5.33E-01	6.82E-01	0.94	0.76-1.15	2.25E-01	3.58E-01	no
HDL-C	0.87	0.75-1.01	7.57E-02	0.99	0.82-1.19	8.77E-01	0.93	0.68-1.27	6.44E-01	0.92	0.83-1.02	1.05E-01	2.89E-01	0.94	0.75-1.16	2.36E-01	3.67E-01	yes
HDL2-C	0.87	0.75-1.01	6.78E-02	0.99	0.82-1.18	8.75E-01	0.96	0.7-1.31	7.92E-01	0.92	0.83-1.02	1.06E-01	2.89E-01	0.94	0.75-1.16	2.48E-01	3.67E-01	yes
XL-VLDL-P	0.92	0.8-1.07	2.88E-01	0.92	0.78-1.1	3.71E-01	0.91	0.67-1.24	5.70E-01	0.96	0.87-1.06	3.77E-01	5.51E-01	0.94	0.77-1.15	2.39E-01	3.67E-01	yes
XL-VLDL-L	0.93	0.81-1.08	3.50E-01	0.92	0.77-1.09	3.23E-01	0.92	0.68-1.25	5.89E-01	0.96	0.87-1.06	3.85E-01	5.53E-01	0.94	0.77-1.15	2.44E-01	3.67E-01	yes
XL-VLDL-CE	0.95	0.83-1.1	5.16E-01	0.92	0.77-1.09	3.26E-01	0.91	0.67-1.23	5.33E-01	0.96	0.87-1.06	4.13E-01	5.69E-01	0.94	0.77-1.15	2.44E-01	3.67E-01	yes
M-VLDL-CE	0.91	0.79-1.05	2.11E-01	0.99	0.84-1.18	9.49E-01	0.93	0.69-1.25	6.16E-01	0.96	0.86-1.06	4.28E-01	5.79E-01	0.94	0.77-1.15	2.39E-01	3.67E-01	yes
XS-VLDL-FC	0.86	0.74-1	4.34E-02	1.16	0.96-1.39	1.20E-01	0.95	0.7-1.28	7.20E-01	0.97	0.85-1.11	6.35E-01	7.76E-01	0.94	0.76-1.16	2.49E-01	3.67E-01	no
M-HDL-L	0.80	0.69-0.93	3.92E-03	1.09	0.9-1.32	3.69E-01	0.75	0.54-1.04	8.10E-02	0.91	0.82-1.02	1.10E-01	2.89E-01	0.94	0.75-1.17	2.56E-01	3.74E-01	no
XL-VLDL-PL	0.93	0.81-1.08	3.40E-01	0.93	0.78-1.1	3.78E-01	0.89	0.65-1.21	4.47E-01	0.96	0.87-1.06	3.90E-01	5.53E-01	0.94	0.77-1.16	2.71E-01	3.88E-01	yes
XL-VLDL-TG	0.93	0.81-1.08	3.43E-01	0.92	0.78-1.1	3.58E-01	0.93	0.68-1.26	6.25E-01	0.96	0.87-1.06	4.22E-01	5.76E-01	0.94	0.77-1.16	2.70E-01	3.88E-01	yes
HDL3-C	0.91	0.78-1.06	2.19E-01	1.01	0.84-1.23	8.80E-01	0.89	0.66-1.21	4.64E-01	0.93	0.81-1.06	2.68E-01	4.77E-01	0.94	0.76-1.17	2.77E-01	3.93E-01	no
HDL-TG	0.88	0.76-1.01	7.12E-02	1.06	0.88-1.26	5.48E-01	0.94	0.69-1.27	6.72E-01	0.97	0.87-1.09	6.37E-01	7.76E-01	0.95	0.77-1.16	2.96E-01	4.15E-01	no
XS-VLDL-L	0.87	0.75-1	5.67E-02	1.17	0.98-1.4	8.67E-02	0.94	0.7-1.27	6.93E-01	0.99	0.89-1.11	9.23E-01	9.49E-01	0.95	0.77-1.17	3.50E-01	4.87E-01	no
S-HDL-FC	0.90	0.78-1.04	1.57E-01	1.19	0.99-1.42	5.79E-02	0.69	0.5-0.95	2.14E-02	0.99	0.89-1.1	8.95E-01	9.48E-01	1.05	0.85-1.29	3.64E-01	5.01E-01	no
IDL-TG	0.95	0.82-1.1	4.77E-01	1.39	1.16-1.68	4.01E-04	0.93	0.69-1.26	6.40E-01	1.10	0.99-1.23	6.76E-02	2.84E-01	1.05	0.85-1.29	3.79E-01	5.09E-01	no
XS-VLDL-TG	0.97	0.84-1.11	6.36E-01	1.22	1.02-1.44	2.49E-02	0.93	0.69-1.26	6.52E-01	1.07	0.97-1.19	1.87E-01	3.78E-01	1.05	0.86-1.27	3.88E-01	5.09E-01	no
M-HDL-P	0.82	0.7-0.95	8.86E-03	1.10	0.9-1.33	3.52E-01	0.76	0.54-1.05	9.39E-02	0.93	0.83-1.04	1.87E-01	3.78E-01	0.95	0.76-1.19	3.82E-01	5.09E-01	no
XL-HDL-PL	0.98	0.85-1.14	8.21E-01	0.92	0.77-1.1	3.70E-01	1.10	0.81-1.5	5.37E-01	0.96	0.86-1.07	4.46E-01	5.92E-01	0.95	0.77-1.18	3.88E-01	5.09E-01	no
S-VLDL-C	0.88	0.76-1.01	6.84E-02	1.09	0.92-1.3	3.15E-01	0.92	0.68-1.24	5.79E-01	0.97	0.86-1.1	6.54E-01	7.89E-01	0.96	0.78-1.17	3.90E-01	5.09E-01	no
M-VLDL-C	0.93	0.81-1.08	3.44E-01	0.99	0.84-1.18	9.44E-01	0.93	0.69-1.25	6.30E-01	0.98	0.89-1.09	7.22E-01	8.50E-01	0.96	0.78-1.17	3.90E-01	5.09E-01	yes
L-VLDL-FC	0.95	0.82-1.09	4.46E-01	0.96	0.81-1.13	5.98E-01	0.92	0.68-1.24	5.83E-01	0.98	0.89-1.08	6.95E-01	8.32E-01	0.96	0.78-1.17	4.05E-01	5.23E-01	yes
XS-VLDL-PL	0.87	0.75-1	5.74E-02	1.21	1.01-1.45	4.28E-02	0.94	0.7-1.27	6.87E-01	0.99	0.89-1.1	9.07E-01	9.48E-01	0.96	0.78-1.18	4.21E-01	5.39E-01	no
S-VLDL-PL	0.98	0.85-1.13	7.76E-01	1.13	0.95-1.34	1.61E-01	0.91	0.67-1.23	5.39E-01	1.05	0.95-1.17	3.32E-01	5.06E-01	1.04	0.85-1.27	4.56E-01	5.78E-01	no
MUFA	0.91	0.79-1.05	1.80E-01	1.07	0.9-1.27	4.40E-01	0.88	0.65-1.2	4.26E-01	1.00	0.89-1.12	9.70E-01	9.83E-01	0.96	0.79-1.18	4.65E-01	5.85E-01	no
S-VLDL-TG	1.01	0.88-1.17	8.55E-01	1.07	0.9-1.26	4.37E-01	0.94	0.7-1.26	6.73E-01	1.05	0.95-1.16	3.19E-01	5.06E-01	1.03	0.85-1.26	5.24E-01	6.49E-01	no
VLDL-D	1.00	0.87-1.16	9.55E-01	0.87	0.73-1.04	1.23E-01	0.99	0.73-1.33	9.47E-01	0.97	0.87-1.07	4.97E-01	6.47E-01	0.97	0.79-1.19	5.29E-01	6.49E-01	no
L-VLDL-L	0.97	0.84-1.11	6.35E-01	0.95	0.8-1.13	5.67E-01	0.93	0.69-1.26	6.39E-01	0.99	0.89-1.09	7.81E-01	9.05E-01	0.97	0.79-1.18	5.25E-01	6.49E-01	yes
M-HDL-PL	0.84	0.72-0.98	2.70E-02	1.12	0.92-1.36	2.60E-01	0.75	0.55-1.05	9.02E-02	0.94	0.84-1.06	3.23E-01	5.06E-01	0.97	0.77-1.2	5.46E-01	6.51E-01	no
L-VLDL-CE	0.98	0.85-1.13	8.05E-01	0.98	0.82-1.15	7.72E-01	0.89	0.66-1.21	4.61E-01	0.98	0.89-1.08	7.12E-01	8.45E-01	0.97	0.79-1.18	5.48E-01	6.51E-01	yes
L-VLDL-C	0.98	0.85-1.13	7.45E-01	0.97	0.82-1.15	7.17E-01	0.91	0.67-1.23	5.26E-01	0.99	0.9-1.09	8.67E-01	9.48E-01	0.97	0.79-1.18	5.48E-01	6.51E-01	yes
XS-VLDL-P	0.88	0.76-1.02	8.87E-02	1.19	0.99-1.42	5.94E-02	0.95	0.7-1.27	7.11E-01	1.01	0.9-1.13	8.73E-01	9.48E-01	0.97	0.79-1.19	5.48E-01	6.51E-01	no
M-HDL-FC	0.83	0.72-0.97	1.85E-02	1.10	0.91-1.33	3.37E-01	0.83	0.6-1.14	2.45E-01	0.94	0.85-1.04	2.20E-01	4.17E-01	0.97	0.78-1.21	5.72E-01	6.71E-01	no
SM	0.88	0.76-1.03	1.10E-01	1.13	0.94-1.37	1.92E-01	1.01	0.75-1.38	9.31E-01	0.99	0.89-1.1	8.10E-01	9.31E-01	0.97	0.78-1.21	5.75E-01	6.71E-01	no
L-VLDL-PL	0.97	0.84-1.12	6.90E-01	0.97	0.82-1.15	6.99E-01	0.91	0.67-1.23	5.33E-01	0.99	0.9-1.1	9.08E-01	9.48E-01	0.97	0.79-1.19	5.82E-01	6.75E-01	yes
M-HDL-TG	0.94	0.82-1.09	4.21E-01	1.14	0.96-1.36	1.36E-01	0.88	0.65-1.2	4.26E-01	1.03	0.92-1.15	6.15E-01	7.74E-01	1.03	0.84-1.25	6.33E-01	7.17E-01	no
L-VLDL-P	0.97	0.84-1.12	6.73E-01	0.96	0.81-1.14	6.66E-01	0.92	0.68-1.25	5.86E-01	0.99	0.9-1.1	9.00E-01	9.48E-01	0.98	0.8-1.19	6.33E-01	7.17E-01	yes
Glc	1.00	0.87-1.15	9.49E-01	0.94	0.79-1.11	4.51E-01	0.96	0.71-1.3	7.97E-01	1.01	0.91-1.11	9.22E-01	9.49E-01	0.98	0.8-1.19	6.30E-01	7.17E-01	no
M-VLDL-FC	0.96	0.83-1.1	5.65E-01	1.00	0.84-1.18	9.70E-01	0.93	0.69-1.25	6.26E-01	1.00	0.91-1.1	9.88E-01	9.95E-01	0.98	0.8-1.19	6.49E-01	7.29E-01	yes
L-VLDL-TG	0.97	0.85-1.12	7.16E-01	0.95	0.81-1.13	5.92E-01	0.94	0.69-1.27	6.72E-01	0.99	0.9-1.1	8.93E-01	9.48E-01	0.98	0.8-1.19	6.58E-01	7.33E-01	yes
S-LDL-TG	0.89	0.77-1.02	1.01E-01	1.20	1-1.43	4.63E-02	0.91	0.67-1.24	5.37E-01	1.01	0.9-1.12	9.09E-01	9.48E-01	0.98	0.8-1.2	6.78E-01	7.38E-01	no
M-VLDL-L	0.97	0.84-1.11	6.44E-01	0.98	0.83-1.16	8.38E-01	0.95	0.71-1.28	7.46E-01	1.00	0.9-1.1	9.57E-01	9.77E-01	0.98	0.8-1.19	6.75E-01	7.38E-01	yes
M-VLDL-PL	0.96	0.84-1.11	5.89E-01	1.00	0.84-1.18	9.90E-01	0.92	0.68-1.25	6.05E-01	1.00	0.91-1.1	9.99E-01	9.99E-01	0.98	0.8-1.2	6.76E-01	7.38E-01	yes
M-LDL-TG	0.90	0.77-1.04	1.45E-01	1.41	1.16-1.7	4.98E-04	0.94	0.68-1.28	6.77E-01	1.06	0.95-1.18	3.32E-01	5.06E-01	1.01	0.82-1.26	7.91E-01	8.43E-01	no
S-VLDL-P	0.97	0.84-1.11	6.34E-01	1.09	0.92-1.29	3.20E-01	0.92	0.68-1.24	5.76E-01	1.03	0.93-1.14	5.43E-01	6.89E-01	1.01	0.83-1.24	7.82E-01	8.43E-01	no
Lac	1.02	0.88-1.17	8.04E-01	0.93	0.79-1.11	4.35E-01	1.13	0.84-1.51	4.23E-01	0.99	0.88-1.12	8.91E-01	9.48E-01	1.01	0.83-1.24	7.87E-01	8.43E-01	no
M-VLDL-P	0.98	0.85-1.12	7.41E-01	0.99	0.84-1.17	9.17E-01	0.94	0.69-1.27	6.71E-01	1.01	0.91-1.11	8.93E-01	9.48E-01	0.99	0.81-1.21	8.19E-01	8.67E-01	yes
L-LDL-TG	0.90	0.78-1.05	1.74E-01	1.39	1.15-1.68	7.76E-04	0.92	0.67-1.25	5.91E-01	1.06	0.95-1.18	2.83E-01	4.82E-01	1.01	0.82-1.25	8.52E-01	8.89E-01	no
VLDL-TG	0.98	0.85-1.13	8.11E-01	0.99	0.83-1.17	8.69E-01	0.96	0.71-1.29	7.72E-01	1.01	0.91-1.11	8.84E-01	9.48E-01	0.99	0.81-1.21	8.53E-01	8.89E-01	yes
S-VLDL-FC	0.94	0.81-1.08	3.63E-01	1.12	0.95-1.33	1.76E-01	0.91	0.68-1.23	5.47E-01	1.03	0.92-1.16	6.27E-01	7.76E-01	1.01	0.83-1.23	8.65E-01	8.89E-01	no
Serum-TG	0.97	0.85-1.12	7.00E-01	1.02	0.86-1.21	8.21E-01	0.95	0.71-1.28	7.48E-01	1.02	0.92-1.12	7.64E-01	8.92E-01	0.99	0.81-1.21	8.64E-01	8.89E-01	no
S-VLDL-L	0.95	0.83-1.1	5.06E-01	1.09	0.92-1.29	3.24E-01	0.93	0.69-1.25	6.27E-01	1.03	0.93-1.14	6.25E-01	7.76E-01	1.01	0.82-1.23	9.18E-01	9.32E-01	no
M-VLDL-TG	0.99	0.86-1.14	8.72E-01	0.98	0.83-1.16	8.21E-01	0.96	0.71-1.29	7.83E-01	1.01	0.91-1.11	8.55E-01	9.48E-01	0.99	0.81-1.22	9.20E-01	9.32E-01	yes
LDL-TG	0.89	0.77-1.04	1.33E-01	1.37	1.13-1.65	1.26E-03	0.92	0.67-1.26	5.93E-01	1.05	0.94-1.17	3.73E-01	5.50E-01	1.00	0.81-1.24	9.33E-01	9.40E-01	no
UnSat	0.92	0.8-1.06	2.73E-01	1.07	0.9-1.27	4.44E-01	1.17	0.86-1.58	3.20E-01	0.99	0.9-1.1	9.03E-01	9.48E-01	1.00	0.82-1.23	9.61E-01	9.61E-01	no

## Sheet: Table S3
Late AMD vs early-intermediate AMD	EUGENDA - Nijmegen			EUGENDA - Cologne			Rotterdam Study			Pooled Analysis				Meta analysis
Metabolite	OR	95% CI	P value	OR	95% CI	P value	OR	95% CI	P value	OR	95% CI	P value	FDR P value	OR	95% CI	P value	FDR P value
His	0.69	0.53-0.86	0.00061	0.56	0.35-0.77	9.24e-08	0.8	0.49-1.11	0.158	0.67	0.55-0.79	3.02e-11	4.4e-09	0.66	0.59-0.75	1.64e-11	2.39e-09
bOHBut	1.37	1.2-1.54	0.00219	1.49	1.29-1.68	5.63e-05	1.21	0.9-1.51	0.225	1.43	1.32-1.54	2.47e-10	1.81e-08	1.38	1.23-1.56	6.15e-08	4.49e-06
Gln	0.74	0.57-0.91	0.00237	0.69	0.49-0.88	0.000146	0.88	0.58-1.19	0.418	0.75	0.64-0.86	5.5e-07	7.77e-06	0.74	0.66-0.83	3.54e-07	1.72e-05
Gp	1.34	1.18-1.5	0.00237	1.27	1.08-1.45	0.0114	1.53	1.22-1.85	0.00755	1.39	1.27-1.5	4.69e-08	1.71e-06	1.34	1.19-1.5	5.34e-07	1.95e-05
AcAce	1.41	1.24-1.58	0.000653	1.22	1.04-1.4	0.0335	1.3	1-1.61	0.0916	1.38	1.27-1.48	4.84e-09	2.36e-07	1.32	1.18-1.48	2.24e-06	6.55e-05
L-HDL-L	0.69	0.51-0.87	0.00061	0.79	0.58-0.99	0.0189	0.96	0.64-1.27	0.791	0.72	0.6-0.85	2.96e-07	7.77e-06	0.76	0.67-0.86	1.23e-05	0.000269
L-HDL-C	0.7	0.52-0.88	0.000898	0.78	0.58-0.98	0.0158	0.94	0.63-1.26	0.717	0.73	0.6-0.85	3.95e-07	7.77e-06	0.76	0.68-0.86	1.59e-05	0.00029
L-HDL-CE	0.7	0.52-0.88	0.000898	0.78	0.58-0.98	0.0168	0.95	0.64-1.27	0.754	0.73	0.6-0.85	4.57e-07	7.77e-06	0.76	0.68-0.86	1.89e-05	0.000292
L-HDL-FC	0.71	0.53-0.89	0.00143	0.78	0.58-0.98	0.0152	0.93	0.61-1.24	0.645	0.73	0.6-0.85	5.86e-07	7.77e-06	0.77	0.68-0.87	2.08e-05	0.000292
L-HDL-PL	0.68	0.5-0.86	0.00061	0.8	0.6-1	0.0295	0.97	0.66-1.29	0.873	0.73	0.6-0.85	5.82e-07	7.77e-06	0.76	0.68-0.87	2.2e-05	0.000292
L-HDL-P	0.69	0.51-0.87	0.000844	0.79	0.58-0.99	0.0221	0.97	0.65-1.29	0.84	0.73	0.6-0.85	6.48e-07	7.89e-06	0.77	0.68-0.87	2.68e-05	0.000327
Tyr	0.87	0.71-1.03	0.146	0.58	0.36-0.79	5.7e-07	0.98	0.68-1.28	0.897	0.75	0.64-0.87	1.62e-06	1.58e-05	0.78	0.69-0.88	4.18e-05	0.00047
ApoA1	0.67	0.49-0.86	0.00061	0.82	0.61-1.03	0.0635	0.98	0.65-1.31	0.905	0.73	0.61-0.86	9.65e-07	1.08e-05	0.77	0.67-0.87	5.27e-05	0.000532
S-HDL-TG	1.32	1.15-1.48	0.00614	1.21	1.03-1.39	0.0403	0.98	0.67-1.28	0.874	1.26	1.14-1.38	9.68e-05	0.000643	1.22	1.09-1.37	0.000533	0.00402
Val	0.88	0.71-1.04	0.199	0.67	0.47-0.87	0.000121	0.97	0.65-1.28	0.827	0.83	0.72-0.95	0.00217	0.00879	0.81	0.72-0.91	0.000551	0.00402
M-HDL-CE	0.69	0.51-0.86	0.00061	0.96	0.75-1.16	0.662	0.91	0.58-1.24	0.579	0.77	0.64-0.89	3e-05	0.000236	0.81	0.71-0.91	0.000729	0.00507
M-HDL-C	0.69	0.51-0.86	0.00061	0.96	0.75-1.16	0.679	0.92	0.58-1.25	0.609	0.77	0.65-0.89	3.23e-05	0.000236	0.81	0.71-0.91	0.000765	0.00507
M-HDL-L	0.7	0.52-0.88	0.000898	0.99	0.77-1.2	0.889	0.85	0.51-1.19	0.354	0.78	0.65-0.91	0.00012	0.00076	0.81	0.72-0.92	0.00154	0.00934
M-HDL-FC	0.69	0.51-0.87	0.000639	0.98	0.77-1.18	0.813	0.97	0.63-1.3	0.836	0.79	0.67-0.91	0.000197	0.0012	0.82	0.72-0.93	0.0021	0.0113
M-HDL-PL	0.71	0.53-0.89	0.00193	0.99	0.78-1.21	0.948	0.81	0.48-1.15	0.223	0.79	0.66-0.92	0.000301	0.00161	0.82	0.72-0.93	0.00209	0.0113
Leu	0.93	0.77-1.09	0.447	0.71	0.51-0.91	0.00093	0.85	0.52-1.18	0.344	0.85	0.73-0.98	0.0116	0.0344	0.84	0.75-0.94	0.00364	0.0166
S-VLDL-TG	1.24	1.08-1.4	0.034	1.16	0.98-1.34	0.107	1	0.7-1.31	0.987	1.21	1.09-1.32	0.00123	0.00545	1.17	1.05-1.31	0.0051	0.0219
S-VLDL-PL	1.19	1.03-1.35	0.0795	1.18	1-1.37	0.0706	1.02	0.71-1.32	0.908	1.2	1.08-1.31	0.00224	0.00885	1.16	1.04-1.3	0.0089	0.0361
M-VLDL-TG	1.26	1.1-1.42	0.0272	1.08	0.9-1.26	0.42	1.04	0.73-1.34	0.817	1.18	1.06-1.29	0.00497	0.0173	1.15	1.03-1.29	0.0122	0.0443
S-VLDL-P	1.19	1.03-1.35	0.0795	1.16	0.97-1.34	0.117	1.02	0.72-1.33	0.877	1.18	1.07-1.3	0.00365	0.0133	1.15	1.03-1.29	0.0131	0.0465
S-VLDL-L	1.18	1.02-1.34	0.0807	1.16	0.97-1.34	0.122	1.03	0.73-1.33	0.85	1.18	1.07-1.3	0.00358	0.0133	1.15	1.03-1.29	0.0134	0.0466
HDL-D	0.72	0.54-0.9	0.00214	0.73	0.53-0.93	0.00223	1	0.68-1.31	0.99	0.73	0.6-0.85	5.08e-07	7.77e-06	0.76	0.67-0.86	1.29e-05	0.000269
HDL2-C	0.68	0.5-0.86	0.00061	0.83	0.63-1.03	0.0725	0.96	0.64-1.28	0.807	0.74	0.62-0.86	1.35e-06	1.4e-05	0.77	0.68-0.88	5.47e-05	0.000532
HDL-C	0.69	0.5-0.87	0.00061	0.83	0.63-1.03	0.0707	1	0.67-1.32	0.985	0.74	0.62-0.87	2.06e-06	1.88e-05	0.78	0.69-0.88	8.18e-05	0.000747
L-HDL-TG	0.72	0.54-0.91	0.00306	0.77	0.56-0.98	0.0149	1.03	0.71-1.34	0.866	0.75	0.62-0.88	1.4e-05	0.00012	0.78	0.69-0.89	0.000144	0.00123
Ala	0.83	0.67-0.99	0.0695	0.69	0.49-0.88	0.000156	1.14	0.83-1.44	0.403	0.76	0.63-0.89	3.16e-05	0.000236	0.81	0.73-0.91	0.000447	0.00363
Ace	2.3	2.04-2.55	1.31e-08	0.92	0.7-1.13	0.43	1.04	0.74-1.34	0.798	1.37	1.22-1.53	5.03e-05	0.00035	1.28	1.1-1.47	0.000924	0.00587
XL-HDL-PL	0.79	0.61-0.97	0.0343	0.79	0.58-0.99	0.0209	1.04	0.73-1.36	0.792	0.8	0.67-0.92	0.000257	0.0015	0.82	0.73-0.93	0.00204	0.0113
M-HDL-P	0.71	0.53-0.89	0.0015	1	0.79-1.21	0.986	0.86	0.52-1.2	0.374	0.8	0.67-0.92	0.000431	0.0021	0.83	0.73-0.94	0.00302	0.0158
XL-HDL-FC	0.82	0.64-0.99	0.0687	0.76	0.56-0.97	0.00873	1.08	0.77-1.4	0.616	0.8	0.68-0.92	0.000309	0.00161	0.83	0.73-0.94	0.00328	0.016
XL-HDL-P	0.82	0.64-1	0.0722	0.76	0.56-0.97	0.00951	1.06	0.75-1.38	0.701	0.8	0.67-0.92	0.000272	0.00152	0.83	0.73-0.94	0.00327	0.016
XL-HDL-L	0.83	0.65-1.01	0.0807	0.75	0.55-0.96	0.00655	1.07	0.76-1.39	0.663	0.8	0.68-0.92	0.000355	0.00179	0.83	0.74-0.94	0.00357	0.0166
PC	0.76	0.57-0.94	0.0162	0.85	0.64-1.06	0.129	1.05	0.72-1.38	0.767	0.81	0.69-0.94	0.000978	0.00446	0.83	0.73-0.94	0.00429	0.019
TotPG	0.79	0.61-0.97	0.0366	0.86	0.65-1.07	0.154	0.98	0.66-1.31	0.919	0.82	0.7-0.95	0.00206	0.00858	0.84	0.74-0.96	0.00764	0.0319
XL-HDL-C	0.87	0.7-1.05	0.218	0.74	0.54-0.95	0.00426	1.09	0.77-1.4	0.609	0.82	0.7-0.94	0.000918	0.00432	0.85	0.75-0.96	0.00993	0.0392
HDL3-C	0.77	0.59-0.95	0.0252	0.84	0.63-1.05	0.0963	1.17	0.86-1.47	0.326	0.87	0.75-0.99	0.0222	0.0567	0.85	0.75-0.96	0.0112	0.0424
TotCho	0.78	0.59-0.96	0.0299	0.87	0.66-1.08	0.2	1.04	0.72-1.37	0.8	0.83	0.7-0.96	0.0041	0.0146	0.85	0.75-0.96	0.0113	0.0424
M-VLDL-L	1.25	1.09-1.41	0.0299	1.07	0.89-1.26	0.447	1.03	0.73-1.33	0.849	1.17	1.06-1.28	0.00672	0.0213	1.15	1.03-1.28	0.0162	0.0514
M-VLDL-P	1.25	1.09-1.41	0.0299	1.08	0.89-1.26	0.425	1.02	0.72-1.32	0.895	1.17	1.06-1.29	0.00668	0.0213	1.15	1.03-1.28	0.0162	0.0514
VLDL-TG	1.25	1.09-1.41	0.0299	1.08	0.89-1.26	0.426	1.02	0.72-1.32	0.899	1.17	1.06-1.29	0.00587	0.0199	1.15	1.03-1.29	0.0152	0.0514
XL-HDL-CE	0.9	0.72-1.07	0.323	0.74	0.54-0.94	0.00381	1.08	0.77-1.4	0.62	0.82	0.71-0.94	0.0015	0.00644	0.86	0.76-0.97	0.0156	0.0514
Alb	0.64	0.47-0.81	3.19e-05	1.21	1.02-1.4	0.0459	0.94	0.64-1.24	0.678	0.82	0.69-0.95	0.00309	0.0119	0.87	0.77-0.98	0.018	0.056
Phe	0.92	0.76-1.08	0.365	0.75	0.55-0.94	0.00356	1.05	0.74-1.35	0.771	0.83	0.67-0.98	0.014	0.0385	0.87	0.78-0.98	0.0185	0.0562
Serum-TG	1.23	1.07-1.39	0.0369	1.09	0.9-1.27	0.378	1.01	0.71-1.32	0.932	1.17	1.05-1.28	0.00746	0.0232	1.14	1.02-1.28	0.0193	0.0575
M-VLDL-PL	1.24	1.08-1.4	0.033	1.08	0.9-1.26	0.401	0.98	0.68-1.29	0.909	1.17	1.05-1.28	0.00897	0.0273	1.14	1.02-1.28	0.0217	0.0634
M-VLDL-C	1.22	1.06-1.38	0.0402	1.06	0.88-1.24	0.514	1.04	0.73-1.34	0.825	1.15	1.04-1.27	0.0137	0.0385	1.13	1.01-1.27	0.0277	0.0784
M-VLDL-FC	1.22	1.06-1.38	0.0402	1.07	0.89-1.25	0.464	1.01	0.71-1.32	0.933	1.16	1.04-1.27	0.0126	0.0369	1.13	1.01-1.27	0.0279	0.0784
XS-VLDL-TG	1.1	0.94-1.26	0.328	1.22	1.03-1.4	0.035	1	0.7-1.3	0.996	1.17	1.06-1.28	0.00645	0.0213	1.13	1.01-1.26	0.0346	0.0953
S-VLDL-FC	1.13	0.97-1.29	0.206	1.16	0.97-1.34	0.122	1.02	0.72-1.32	0.903	1.16	1.04-1.28	0.0133	0.0379	1.13	1.01-1.26	0.0379	0.103
L-VLDL-CE	1.24	1.08-1.4	0.033	1.05	0.87-1.23	0.612	0.97	0.66-1.28	0.827	1.14	1.03-1.26	0.0219	0.0567	1.12	1.01-1.26	0.0401	0.104
L-VLDL-TG	1.24	1.08-1.4	0.033	1.04	0.86-1.22	0.689	0.99	0.69-1.3	0.968	1.14	1.03-1.26	0.0215	0.0567	1.13	1.01-1.26	0.0399	0.104
L-VLDL-L	1.24	1.08-1.4	0.033	1.04	0.85-1.22	0.711	0.99	0.68-1.3	0.952	1.14	1.03-1.26	0.023	0.0579	1.12	1-1.26	0.0423	0.108
XL-HDL-TG	0.93	0.77-1.1	0.473	0.77	0.57-0.96	0.00729	1.1	0.79-1.41	0.548	0.87	0.75-0.98	0.015	0.0405	0.89	0.79-1	0.0504	0.127
L-VLDL-P	1.23	1.07-1.39	0.037	1.04	0.86-1.22	0.681	0.98	0.67-1.29	0.885	1.14	1.02-1.26	0.0268	0.0651	1.12	1-1.25	0.0518	0.128
L-VLDL-C	1.23	1.07-1.39	0.037	1.03	0.85-1.21	0.725	0.98	0.67-1.29	0.882	1.13	1.02-1.25	0.0311	0.0733	1.12	1-1.25	0.0555	0.135
L-VLDL-PL	1.23	1.07-1.39	0.0391	1.04	0.86-1.22	0.68	0.96	0.66-1.27	0.816	1.14	1.02-1.25	0.0304	0.0727	1.12	1-1.25	0.0573	0.137
M-HDL-TG	1.1	0.94-1.26	0.323	1.19	1-1.38	0.0733	0.98	0.66-1.29	0.878	1.15	1.03-1.26	0.0243	0.0601	1.12	1-1.25	0.0584	0.137
M-VLDL-CE	1.17	1.01-1.33	0.0985	1.05	0.87-1.23	0.578	1.05	0.75-1.36	0.749	1.13	1.01-1.24	0.0408	0.0903	1.11	0.99-1.24	0.0659	0.153
DHA	0.76	0.59-0.94	0.0117	0.95	0.76-1.14	0.627	1.29	0.99-1.6	0.102	0.9	0.79-1.01	0.064	0.135	0.9	0.8-1.01	0.0756	0.172
VLDL-C	1.16	1-1.32	0.124	1.05	0.87-1.24	0.578	1.05	0.74-1.36	0.744	1.13	1.01-1.24	0.0392	0.0895	1.11	0.99-1.24	0.0799	0.179
S-HDL-FC	0.8	0.63-0.96	0.0299	1.13	0.93-1.32	0.228	0.8	0.48-1.11	0.152	0.89	0.77-1	0.04	0.0898	0.9	0.8-1.01	0.0851	0.187
S-VLDL-C	1.11	0.95-1.27	0.309	1.11	0.92-1.29	0.284	1.07	0.76-1.38	0.676	1.14	1.02-1.26	0.0381	0.0882	1.1	0.99-1.23	0.0858	0.187
VLDL-D	1.24	1.07-1.4	0.0366	0.99	0.8-1.17	0.881	1	0.7-1.3	0.994	1.12	1-1.23	0.0575	0.123	1.1	0.98-1.23	0.0933	0.2
LDL-D	0.96	0.8-1.11	0.626	0.89	0.7-1.07	0.21	0.79	0.46-1.12	0.152	0.93	0.81-1.06	0.27	0.39	0.91	0.81-1.02	0.0971	0.206
EstC	0.84	0.67-1.01	0.0985	0.94	0.74-1.14	0.52	1.08	0.76-1.41	0.63	0.89	0.78-1.01	0.0543	0.118	0.91	0.8-1.02	0.113	0.233
L-VLDL-FC	1.19	1.03-1.35	0.0767	1.02	0.84-1.2	0.83	0.98	0.68-1.29	0.919	1.11	0.99-1.23	0.0784	0.159	1.09	0.98-1.22	0.113	0.233
MUFA	1.1	0.94-1.26	0.327	1.1	0.92-1.29	0.303	1.05	0.73-1.36	0.779	1.11	0.99-1.23	0.1	0.193	1.1	0.98-1.23	0.116	0.233
UnSat	0.75	0.58-0.92	0.00406	1.03	0.85-1.22	0.733	1.26	0.95-1.57	0.14	0.91	0.8-1.02	0.107	0.202	0.91	0.81-1.02	0.116	0.233
Cit	0.86	0.69-1.02	0.114	0.95	0.76-1.15	0.645	1.03	0.72-1.33	0.858	0.87	0.72-1.02	0.0672	0.138	0.91	0.81-1.02	0.121	0.239
Serum-C	0.84	0.67-1.01	0.0969	0.95	0.75-1.15	0.591	1.1	0.78-1.42	0.562	0.9	0.78-1.01	0.0656	0.137	0.91	0.81-1.03	0.133	0.258
XL-VLDL-CE	1.22	1.06-1.38	0.0467	0.98	0.79-1.16	0.791	0.99	0.68-1.3	0.957	1.1	0.98-1.21	0.111	0.207	1.09	0.97-1.22	0.137	0.264
XL-VLDL-TG	1.2	1.04-1.36	0.073	0.99	0.81-1.17	0.904	0.99	0.68-1.3	0.945	1.1	0.98-1.22	0.115	0.209	1.09	0.97-1.21	0.153	0.29
Ile	1.04	0.88-1.2	0.713	0.79	0.59-0.98	0.0163	0.88	0.56-1.21	0.464	0.93	0.81-1.05	0.242	0.357	0.92	0.82-1.04	0.169	0.306
LA	0.89	0.72-1.05	0.241	0.93	0.74-1.13	0.489	1.04	0.73-1.35	0.819	0.91	0.8-1.03	0.112	0.207	0.92	0.82-1.04	0.174	0.306
S-VLDL-CE	1.09	0.93-1.25	0.37	1.07	0.88-1.25	0.481	1.1	0.79-1.41	0.554	1.11	0.99-1.23	0.0912	0.18	1.08	0.97-1.21	0.166	0.306
XL-VLDL-L	1.19	1.03-1.35	0.0746	0.98	0.8-1.16	0.844	0.99	0.68-1.3	0.97	1.09	0.98-1.21	0.135	0.237	1.08	0.97-1.21	0.17	0.306
XL-VLDL-P	1.19	1.03-1.35	0.0777	0.99	0.8-1.17	0.885	0.99	0.68-1.3	0.93	1.09	0.98-1.21	0.134	0.237	1.08	0.97-1.21	0.173	0.306
XXL-VLDL-CE	1.22	1.05-1.38	0.0492	0.95	0.77-1.14	0.619	1	0.69-1.31	0.98	1.09	0.97-1.2	0.154	0.258	1.08	0.97-1.21	0.174	0.306
XL-VLDL-C	1.2	1.04-1.36	0.0722	0.97	0.79-1.15	0.739	1	0.69-1.31	0.984	1.09	0.97-1.2	0.15	0.257	1.08	0.97-1.21	0.18	0.314
XL-VLDL-PL	1.19	1.03-1.35	0.0795	0.98	0.8-1.16	0.826	0.98	0.67-1.29	0.918	1.09	0.97-1.21	0.151	0.257	1.08	0.96-1.2	0.197	0.338
IDL-FC	0.85	0.68-1.02	0.119	0.96	0.77-1.16	0.698	1.12	0.81-1.43	0.478	0.92	0.81-1.04	0.172	0.285	0.93	0.82-1.04	0.207	0.347
XXL-VLDL-TG	1.2	1.04-1.36	0.073	0.95	0.77-1.14	0.621	1.02	0.71-1.33	0.916	1.08	0.96-1.19	0.21	0.322	1.08	0.96-1.2	0.206	0.347
FAw3	0.79	0.62-0.96	0.0299	1.01	0.82-1.2	0.943	1.28	0.96-1.59	0.125	0.92	0.8-1.03	0.134	0.237	0.93	0.82-1.04	0.217	0.352
XXL-VLDL-C	1.2	1.03-1.36	0.073	0.96	0.78-1.14	0.651	1	0.69-1.31	0.983	1.08	0.96-1.19	0.196	0.308	1.07	0.96-1.2	0.216	0.352
XXL-VLDL-P	1.19	1.03-1.35	0.0746	0.96	0.77-1.14	0.633	1.01	0.7-1.32	0.957	1.08	0.96-1.19	0.214	0.325	1.07	0.96-1.2	0.216	0.352
XXL-VLDL-L	1.19	1.03-1.35	0.0746	0.96	0.77-1.14	0.622	1.01	0.7-1.32	0.957	1.08	0.96-1.19	0.218	0.328	1.07	0.96-1.2	0.22	0.352
FreeC	0.84	0.67-1.01	0.0985	0.97	0.77-1.17	0.791	1.15	0.83-1.47	0.383	0.92	0.8-1.03	0.142	0.247	0.93	0.82-1.05	0.226	0.358
XL-VLDL-FC	1.17	1.01-1.33	0.0985	0.96	0.78-1.15	0.694	1.02	0.71-1.32	0.921	1.08	0.96-1.19	0.208	0.322	1.07	0.96-1.2	0.242	0.379
XS-VLDL-P	1.04	0.88-1.2	0.674	1.1	0.91-1.29	0.311	1.09	0.79-1.4	0.574	1.1	0.99-1.22	0.0954	0.186	1.07	0.95-1.2	0.244	0.379
PUFA	0.86	0.69-1.03	0.146	0.98	0.78-1.18	0.858	1.1	0.79-1.42	0.541	0.93	0.81-1.04	0.186	0.298	0.93	0.83-1.05	0.269	0.414
S-HDL-CE	0.9	0.74-1.06	0.323	1.25	1.05-1.44	0.028	1.35	1.02-1.67	0.0734	1.05	0.93-1.17	0.391	0.524	1.06	0.95-1.19	0.301	0.457
ApoB	1.07	0.91-1.23	0.497	1.04	0.85-1.23	0.675	1.1	0.79-1.41	0.56	1.07	0.95-1.18	0.259	0.378	1.06	0.95-1.19	0.309	0.466
FAw6	0.89	0.72-1.06	0.258	0.98	0.78-1.18	0.806	1.07	0.75-1.38	0.68	0.93	0.82-1.05	0.242	0.357	0.94	0.84-1.06	0.326	0.48
XXL-VLDL-PL	1.17	1.01-1.33	0.114	0.96	0.78-1.14	0.65	0.97	0.66-1.29	0.858	1.06	0.95-1.18	0.306	0.438	1.06	0.95-1.18	0.325	0.48
IDL-TG	0.99	0.83-1.15	0.934	1.2	1-1.39	0.0668	0.98	0.67-1.28	0.882	1.11	0.99-1.22	0.0869	0.174	1.06	0.94-1.19	0.331	0.483
XXL-VLDL-FC	1.15	0.99-1.31	0.146	0.96	0.78-1.15	0.698	0.99	0.68-1.3	0.937	1.06	0.94-1.18	0.329	0.453	1.06	0.94-1.18	0.338	0.489
XS-VLDL-L	1.02	0.86-1.19	0.807	1.09	0.9-1.28	0.367	1.09	0.78-1.39	0.592	1.08	0.97-1.2	0.174	0.285	1.06	0.94-1.19	0.345	0.494
IDL-C	0.9	0.74-1.07	0.327	0.97	0.77-1.16	0.721	1.08	0.77-1.39	0.632	0.94	0.83-1.06	0.326	0.453	0.95	0.84-1.07	0.383	0.542
Lac	0.93	0.77-1.08	0.409	0.92	0.74-1.11	0.382	1.16	0.86-1.46	0.326	0.92	0.79-1.04	0.181	0.293	0.95	0.85-1.07	0.405	0.564
L-LDL-FC	0.87	0.7-1.04	0.174	0.98	0.79-1.18	0.876	1.19	0.88-1.5	0.278	0.94	0.83-1.06	0.317	0.449	0.95	0.85-1.07	0.402	0.564
Crea	0.99	0.81-1.17	0.942	0.82	0.6-1.04	0.081	1.12	0.79-1.45	0.496	0.97	0.86-1.09	0.66	0.758	0.95	0.84-1.08	0.425	0.585
S-LDL-TG	1.02	0.86-1.18	0.821	1.12	0.93-1.3	0.258	0.97	0.65-1.28	0.838	1.06	0.94-1.18	0.325	0.453	1.05	0.93-1.17	0.428	0.585
Remnant-C	1.05	0.89-1.22	0.575	1.02	0.83-1.21	0.857	1.09	0.78-1.41	0.569	1.05	0.94-1.16	0.38	0.519	1.05	0.93-1.17	0.438	0.592
Glc	0.96	0.8-1.11	0.626	0.96	0.77-1.14	0.639	0.98	0.68-1.29	0.903	0.93	0.83-1.04	0.196	0.308	0.96	0.86-1.07	0.469	0.628
SM	0.85	0.67-1.03	0.138	0.96	0.76-1.16	0.689	1.44	1.1-1.78	0.0337	0.95	0.83-1.07	0.423	0.561	0.96	0.84-1.08	0.476	0.632
IDL-PL	0.89	0.72-1.05	0.258	1	0.81-1.19	0.993	1.16	0.84-1.47	0.366	0.96	0.84-1.07	0.465	0.601	0.96	0.86-1.08	0.518	0.682
S-HDL-P	0.91	0.75-1.07	0.342	1.35	1.14-1.55	0.00387	0.9	0.58-1.22	0.507	1.05	0.92-1.17	0.469	0.601	1.04	0.92-1.17	0.534	0.696
IDL-L	0.9	0.73-1.07	0.323	0.99	0.8-1.19	0.945	1.13	0.82-1.45	0.428	0.96	0.85-1.08	0.499	0.618	0.96	0.86-1.09	0.551	0.712
S-HDL-C	0.87	0.71-1.03	0.164	1.26	1.06-1.46	0.0218	1.23	0.9-1.56	0.212	1.02	0.91-1.14	0.698	0.778	1.04	0.92-1.16	0.558	0.714
L-LDL-C	0.9	0.73-1.07	0.323	1	0.81-1.19	0.98	1.15	0.84-1.47	0.377	0.96	0.85-1.07	0.477	0.602	0.97	0.86-1.09	0.577	0.732
LDL-C	0.9	0.74-1.07	0.323	1.01	0.82-1.2	0.932	1.13	0.82-1.45	0.436	0.96	0.85-1.07	0.48	0.602	0.97	0.86-1.09	0.594	0.738
L-LDL-L	0.9	0.73-1.06	0.323	1.01	0.82-1.2	0.922	1.14	0.82-1.45	0.424	0.96	0.85-1.08	0.505	0.619	0.97	0.86-1.09	0.596	0.738
XS-VLDL-CE	1.03	0.87-1.2	0.722	0.99	0.8-1.18	0.939	1.13	0.82-1.43	0.438	1.05	0.94-1.17	0.385	0.521	1.03	0.92-1.16	0.597	0.738
IDL-CE	0.93	0.76-1.1	0.45	0.97	0.77-1.16	0.737	1.14	0.83-1.45	0.413	0.97	0.85-1.08	0.539	0.656	0.97	0.86-1.09	0.614	0.74
S-HDL-PL	0.9	0.74-1.07	0.323	1.18	0.99-1.38	0.0907	0.76	0.45-1.07	0.0826	0.96	0.84-1.09	0.561	0.677	0.97	0.86-1.09	0.606	0.74
S-LDL-FC	0.9	0.74-1.07	0.329	1.02	0.82-1.21	0.872	1.1	0.79-1.41	0.551	0.96	0.85-1.07	0.468	0.601	0.97	0.86-1.09	0.613	0.74
XS-VLDL-PL	0.97	0.8-1.14	0.747	1.09	0.9-1.28	0.39	1.09	0.79-1.4	0.567	1.05	0.93-1.16	0.426	0.561	1.03	0.92-1.16	0.627	0.751
L-LDL-CE	0.91	0.75-1.08	0.366	1	0.81-1.19	0.989	1.15	0.84-1.47	0.381	0.97	0.86-1.08	0.585	0.7	0.98	0.87-1.1	0.679	0.806
L-LDL-PL	0.9	0.73-1.07	0.323	1.02	0.82-1.21	0.863	1.16	0.85-1.48	0.352	0.97	0.85-1.08	0.596	0.707	0.98	0.87-1.1	0.685	0.807
HDL-TG	1.05	0.89-1.21	0.626	1	0.81-1.19	0.99	0.99	0.68-1.3	0.952	1.02	0.91-1.14	0.684	0.774	1.02	0.91-1.15	0.704	0.816
XS-VLDL-C	1	0.84-1.17	0.964	1.01	0.82-1.2	0.926	1.13	0.82-1.43	0.45	1.04	0.92-1.17	0.482	0.602	1.02	0.91-1.15	0.704	0.816
IDL-P	0.92	0.75-1.08	0.371	1	0.81-1.2	0.982	1.16	0.84-1.47	0.362	0.98	0.87-1.1	0.741	0.779	0.98	0.87-1.1	0.718	0.817
L-LDL-P	0.91	0.74-1.08	0.358	1.01	0.82-1.2	0.9	1.17	0.86-1.48	0.327	0.98	0.86-1.09	0.704	0.779	0.98	0.87-1.1	0.744	0.817
M-LDL-C	0.91	0.75-1.08	0.353	1.02	0.83-1.21	0.863	1.16	0.85-1.47	0.352	0.97	0.86-1.09	0.628	0.727	0.98	0.87-1.1	0.739	0.817
M-LDL-FC	0.91	0.74-1.07	0.342	1.02	0.83-1.21	0.85	1.17	0.85-1.48	0.33	0.97	0.86-1.08	0.612	0.721	0.98	0.87-1.1	0.743	0.817
M-LDL-PL	0.96	0.79-1.12	0.651	1.07	0.87-1.26	0.513	1.16	0.84-1.48	0.358	1.02	0.9-1.13	0.786	0.819	1.02	0.91-1.15	0.716	0.817
S-HDL-L	0.89	0.72-1.05	0.252	1.33	1.13-1.53	0.0055	0.9	0.58-1.22	0.511	1.02	0.9-1.15	0.718	0.779	1.02	0.91-1.15	0.725	0.817
S-LDL-C	0.91	0.75-1.08	0.353	1.02	0.83-1.21	0.849	1.15	0.84-1.47	0.37	0.97	0.86-1.08	0.622	0.727	0.98	0.87-1.1	0.737	0.817
M-LDL-CE	0.91	0.75-1.08	0.365	1.02	0.83-1.2	0.872	1.17	0.85-1.48	0.336	0.98	0.86-1.09	0.665	0.758	0.98	0.88-1.1	0.763	0.831
S-LDL-CE	0.91	0.75-1.08	0.365	1.02	0.83-1.21	0.854	1.17	0.86-1.49	0.319	0.98	0.86-1.09	0.692	0.777	0.98	0.88-1.1	0.786	0.85
M-LDL-L	0.92	0.75-1.08	0.371	1.03	0.84-1.22	0.737	1.15	0.83-1.46	0.397	0.98	0.87-1.09	0.724	0.779	0.99	0.88-1.11	0.831	0.892
M-LDL-TG	0.9	0.73-1.07	0.327	1.11	0.92-1.31	0.279	0.99	0.67-1.31	0.963	1	0.88-1.12	0.941	0.942	0.99	0.88-1.11	0.842	0.897
S-LDL-L	0.92	0.75-1.09	0.395	1.04	0.85-1.23	0.693	1.13	0.82-1.45	0.443	0.98	0.87-1.09	0.736	0.779	0.99	0.88-1.11	0.865	0.908
TotFA	1	0.84-1.16	0.996	1.02	0.83-1.22	0.827	1.02	0.7-1.34	0.91	1	0.89-1.12	0.942	0.942	1.01	0.9-1.14	0.86	0.908
L-LDL-TG	0.91	0.75-1.08	0.371	1.11	0.92-1.31	0.287	0.98	0.67-1.29	0.904	1.02	0.9-1.14	0.737	0.779	0.99	0.88-1.12	0.901	0.94
M-LDL-P	0.93	0.76-1.09	0.438	1.03	0.84-1.22	0.74	1.18	0.86-1.49	0.313	0.99	0.88-1.11	0.892	0.904	1	0.89-1.12	0.953	0.986
LDL-TG	0.93	0.76-1.09	0.443	1.11	0.92-1.31	0.283	0.98	0.67-1.3	0.906	1.02	0.9-1.14	0.735	0.779	1	0.89-1.12	0.984	0.991
S-LDL-P	0.93	0.76-1.1	0.462	1.04	0.85-1.23	0.699	1.16	0.84-1.47	0.369	0.99	0.88-1.1	0.89	0.904	1	0.89-1.12	0.979	0.991
S-LDL-PL	0.94	0.77-1.11	0.545	1.05	0.85-1.24	0.652	1.12	0.79-1.44	0.507	0.99	0.87-1.1	0.857	0.887	1	0.89-1.13	0.982	0.991
XS-VLDL-FC	0.94	0.77-1.11	0.514	1.04	0.85-1.24	0.657	1.12	0.81-1.42	0.479	1.02	0.9-1.15	0.726	0.779	1	0.89-1.12	0.984	0.991
SFA	1.03	0.87-1.2	0.72	0.98	0.79-1.17	0.831	0.93	0.61-1.24	0.638	0.99	0.88-1.11	0.887	0.904	1	0.89-1.12	0.992	0.992
